# Supplementary material for: The autism-associated gene chromodomain helicase DNA-binding protein 8 (CHD8) regulates noncoding RNAs and autism-related genes
Source: Transl Psychiatry. 2015 May 19;5(5):e568–. doi: 10.1038/tp.2015.62 (PMC4471293; doi:10.1038/tp.2015.62)
Supplement: Supplementary Figure 2 [file tp201562x2.xls]

## Sheet: Sheet1
Supplementary Figure 2. Chromosomal Distribution of Differentially Expressed Genes According to the ENSEMBL GrCH37 build 75 Gene Annotation. Number of genes found to be differentially expressed per chromosome with respect to the ENSEMBL GrCH37 build 75 gene annotation divided into (a) protein-coding genes and (b) non-coding genes.
