# Supplementary material for: The autism-associated gene chromodomain helicase DNA-binding protein 8 (CHD8) regulates noncoding RNAs and autism-related genes
Source: Transl Psychiatry. 2015 May 19;5(5):e568–. doi: 10.1038/tp.2015.62 (PMC4471293; doi:10.1038/tp.2015.62)
Supplement: Supplementary Table 1 [file tp201562x3.xls]

## Sheet: Sheet1
Supplementary Table 1. Quality of samples used for differential expression analysis
Sample	Number of Reads	% Mapped to Genome	% GC Content	Per Base Sequence Quality	N Content	sequence duplication levels (%)
si33582 - Replicate 1	42378394	41.1	57	pass	Cycles 45 – 49	88.45
si33582 - Replicate 2	19144602	86.9	48	pass	Cycles 45 – 49	58.49
si33582 - Replicate 3	88675403	87.3	46	pass	Cycles 45 – 49	63.73
si33582 - Replicate 4	30395690	59.2	53	pass	none	75.62
Average	4.51485e+07	68.625
Sample
negative control siRNA - Replicate 1	33340598	77.2	49	pass	none	65.85
negative control siRNA - Replicate 2	29526546	77.5	49	pass	Cycles 45 – 49	66.75
negative control siRNA - Replicate 3	31307441	73.8	49	pass	Cycles 45 – 49	64.93
negative control siRNA - Replicate 4	64812617	40.3	56	pass	none	89.38
Average	3.97468e+07	67.2
