# Supplementary material for: The autism-associated gene chromodomain helicase DNA-binding protein 8 (CHD8) regulates noncoding RNAs and autism-related genes
Source: Transl Psychiatry. 2015 May 19;5(5):e568–. doi: 10.1038/tp.2015.62 (PMC4471293; doi:10.1038/tp.2015.62)
Supplement: Supplementary Table 2 [file tp201562x4.xls]

## Sheet: Sheet1
a
Gene	Locus	Log2 Fold Change	p value	q value
PTX3	chr3:156977531-157221415	-2.5579	5e-05	0.00102997
SYTL2	chr11:85405264-85522178	-2.49119	5e-05	0.00102997
ABCA1	chr9:107543283-107690527	-2.42525	5e-05	0.00102997
SULT1B1	chr4:70592685-70626430	-2.29717	5e-05	0.00102997
CYP26B1	chr2:72356366-72374963	-2.25625	5e-05	0.00102997
HSPB3	chr5:53751430-53752214	-2.24303	0.00095	0.011435
IGFBP3	chr7:45951843-45960871	-2.21979	5e-05	0.00102997
CYBRD1	chr2:172378756-172414643	-2.20789	5e-05	0.00102997
IGF2	chr11:2150341-2182439	-2.07762	5e-05	0.00102997
ANGPT2	chr8:6264112-6501140	-2.06463	5e-05	0.00102997
ASCL1	chr12:103351451-103354294	-2.02124	5e-05	0.00102997
TGM2	chr20:36756863-36793700	-1.96246	5e-05	0.00102997
FAM198B	chr4:159045731-159094202	-1.94763	5e-05	0.00102997
TMEM171	chr5:72416387-72427644	-1.91999	0.0002	0.00334015
SGCD	chr5:155753766-156194798	-1.824	5e-05	0.00102997
ITGA10	chr1:145524989-145543868	-1.7908	5e-05	0.00102997
MGP	chr12:15034114-15038853	-1.74166	5e-05	0.00102997
IFITM1	chr11:313990-315272	-1.73627	0.00015	0.002612
SEMA3D	chr7:84624871-84751247	-1.7218	5e-05	0.00102997
SEMA3C	chr7:80371853-80548667	-1.72144	5e-05	0.00102997
ITGB4	chr17:73717515-73753899	-1.71948	5e-05	0.00102997
GRAMD3	chr5:125695787-125829853	-1.69368	5e-05	0.00102997
KLF2	chr19:16435650-16438339	-1.69172	5e-05	0.00102997
KIRREL	chr1:157963062-158065844	-1.68971	5e-05	0.00102997
SOD3	chr4:24797084-24802467	-1.65186	5e-05	0.00102997
GRP	chr18:56887399-56898002	-1.62116	0.0023	0.0227561
ASPN	chr9:95059639-95432547	-1.57874	0.0008	0.0100173
KCNK2	chr1:215178884-215410436	-1.57335	5e-05	0.00102997
GJA1	chr6:121756744-121770873	-1.56812	5e-05	0.00102997
COL8A2	chr1:36560843-36565850	-1.53944	5e-05	0.00102997
PPL	chr16:4932507-4987136	-1.53931	5e-05	0.00102997
CAV1	chr7:116164838-116201239	-1.48852	5e-05	0.00102997
CBLN4	chr20:54572412-54580528	-1.47885	5e-05	0.00102997
FAM177B	chr1:222910557-222924002	-1.44351	5e-05	0.00102997
MMP10	chr11:102641232-102651359	-1.43524	0.0012	0.0137958
DCN	chr12:91539034-91576806	-1.42709	5e-05	0.00102997
SNTB1	chr8:121547984-121824309	-1.42424	5e-05	0.00102997
HAS2	chr8:122625270-122657564	-1.42031	5e-05	0.00102997
OSR1	chr2:19551245-19558372	-1.42006	0.00015	0.002612
SLC16A4	chr1:110905472-110933704	-1.40519	5e-05	0.00102997
DPT	chr1:168664694-168698442	-1.40495	5e-05	0.00102997
IL13RA2	chrX:114238537-114252207	-1.40123	0.00075	0.00960294
OLFML2B	chr1:161952981-161993644	-1.40084	5e-05	0.00102997
LBH	chr2:30454396-30482899	-1.39906	5e-05	0.00102997
IL1R1	chr2:102770401-102796334	-1.38164	5e-05	0.00102997
MAMLD1	chrX:149531550-149682448	-1.35912	5e-05	0.00102997
CFI	chr4:110661847-110723335	-1.35268	5e-05	0.00102997
LIFR	chr5:38475064-38595507	-1.33993	5e-05	0.00102997
SH3RF3	chr2:109743783-110262207	-1.33861	5e-05	0.00102997
PNMA3	chrX:152224765-152228827	-1.33218	0.0001	0.00188184
GAS1	chr9:89559276-89562104	-1.33115	5e-05	0.00102997
ITGA2	chr5:52285155-52390609	-1.32088	5e-05	0.00102997
KLF5	chr13:73633141-73651676	-1.30035	5e-05	0.00102997
TMEM200A	chr6:130687425-130764210	-1.29929	5e-05	0.00102997
F2R	chr5:76011867-76031595	-1.29766	5e-05	0.00102997
TIMP3	chr22:32908539-33454377	-1.29554	5e-05	0.00102997
C1S	chr12:7167979-7178335	-1.29213	5e-05	0.00102997
NPAS2	chr2:101436612-101613287	-1.29203	5e-05	0.00102997
PALLD	chr4:169418216-169849608	-1.29042	5e-05	0.00102997
COL10A1	chr6:116421998-116566853	-1.28944	5e-05	0.00102997
COLEC12	chr18:319354-500729	-1.28704	5e-05	0.00102997
IFI6	chr1:27992571-27998724	-1.28255	5e-05	0.00102997
KIAA1199	chr15:81071711-81243999	-1.28235	5e-05	0.00102997
CHD8	chr14:21853352-21905457	-1.27204	5e-05	0.00102997
ZBTB7C	chr18:45553638-45663680	-1.26401	5e-05	0.00102997
ADAM9	chr8:38854504-38962779	-1.24581	5e-05	0.00102997
TNC	chr9:117781853-117880536	-1.24423	5e-05	0.00102997
PHYH	chr10:13319795-13342130	-1.24157	5e-05	0.00102997
GDF2	chr10:48413091-48416853	-1.23806	0.00275	0.02612
CFB	chr6_ssto_hap7:3246430-3252571	-1.23553	5e-05	0.00102997
IRF6	chr1:209958967-209979520	-1.2305	5e-05	0.00102997
SECTM1	chr17:80278899-80291921	-1.22387	0.0013	0.0146869
B3GALT2	chr1:193091087-193223942	-1.21688	0.0008	0.0100173
C10orf10	chr10:45455218-45490172	-1.21672	0.0055	0.0441759
NGFR	chr17:47572654-47592382	-1.2166	0.0006	0.00801227
MME	chr3:154797435-154901518	-1.20166	5e-05	0.00102997
NOTCH3	chr19:15270443-15311792	-1.19689	5e-05	0.00102997
FBLN5	chr14:92335754-92414046	-1.19179	5e-05	0.00102997
GNG10	chr9:114393631-114432526	-1.17916	5e-05	0.00102997
PLAC1	chrX:133699872-133792513	-1.16305	0.00055	0.00749009
THY1	chr11:119252487-119369944	-1.14334	5e-05	0.00102997
ABCA8	chr17:66863430-66951533	-1.13748	5e-05	0.00102997
ADAMTS12	chr5:33527286-33892124	-1.13728	5e-05	0.00102997
MOB1A	chr2:74383210-74405995	-1.13261	5e-05	0.00102997
ZFP36L2	chr2:43449540-43453745	-1.13019	5e-05	0.00102997
IRS1	chr2:227596032-227663506	-1.12107	5e-05	0.00102997
FAS	chr10:90694830-90775542	-1.11893	0.0008	0.0100173
PDIA6	chr2:10861774-10952960	-1.10192	5e-05	0.00102997
PRKG1	chr10:52750910-54073888	-1.09957	0.0009	0.010985
IFNAR1	chr21:34697213-34732128	-1.09929	5e-05	0.00102997
PDZRN3	chr3:73431651-73674072	-1.09362	5e-05	0.00102997
MYO5C	chr15:52484514-52587995	-1.09296	0.0001	0.00188184
SLC35D3	chr6:137243401-137246776	-1.09087	5e-05	0.00102997
IFITM3	chr11:319672-320914	-1.08859	5e-05	0.00102997
KAZN	chr1:14925212-15478960	-1.08661	0.0007	0.00908748
KIF26B	chr1:245318286-245866428	-1.08578	5e-05	0.00102997
PCDH7	chr4:30722029-31148423	-1.08376	5e-05	0.00102997
MRPL33	chr2:27994583-28002608	-1.0834	5e-05	0.00102997
LUM	chr12:91497231-91505542	-1.07734	5e-05	0.00102997
PLAT	chr8:42032235-42065194	-1.0755	5e-05	0.00102997
OLFML2A	chr9:127539436-127577159	-1.06933	5e-05	0.00102997
DSE	chr6:116601282-116759442	-1.05715	5e-05	0.00102997
SAMD3	chr6:130465446-130686570	-1.03538	0.00185	0.0193909
NOTCH1	chr9:139388895-139440238	-1.03311	5e-05	0.00102997
TNS3	chr7:47314751-47621742	-1.03143	5e-05	0.00102997
FST	chr5:52776263-52782304	-1.02947	5e-05	0.00102997
FAM115C	chr7:143318044-143427173	-1.02837	5e-05	0.00102997
KCNQ5	chr6:73331570-73908573	-1.02826	5e-05	0.00102997
EPHB2	chr1:23037330-23241823	-1.02425	5e-05	0.00102997
RIN2	chr20:19867164-19983103	-1.02047	5e-05	0.00102997
SAMD4A	chr14:55034329-55260033	-1.01951	5e-05	0.00102997
SERPINI1	chr3:167453431-167543357	-1.01677	0.00415	0.0357278
SEMA3F	chr3:50192847-50226508	-1.01633	5e-05	0.00102997
FAM129A	chr1:184760165-184943682	-1.0158	5e-05	0.00102997
ARMC1	chr8:66514690-66546452	-1.01498	5e-05	0.00102997
EHD2	chr19:48216600-48246391	-1.00142	5e-05	0.00102997
DPY19L1	chr7:34968492-35077653	-1.00125	5e-05	0.00102997
C5orf15	chr5:133291197-133304406	-0.998839	5e-05	0.00102997
MMP11	chr22:24115035-24126503	-0.998331	5e-05	0.00102997
MFAP5	chr12:8798539-8815433	-0.992511	5e-05	0.00102997
ESM1	chr5:54273694-54281414	-0.991467	0.00645	0.0494059
RNF212	chr4:1065265-1107352	-0.982765	0.00115	0.013374
TSPAN18	chr11:44785975-44972857	-0.978037	5e-05	0.00102997
LRRTM4	chr2:76974849-77749502	-0.972786	5e-05	0.00102997
SEPT2	chr2:242166681-242293441	-0.968952	0.0004	0.0058565
HSD3B7	chr16:30996518-31000473	-0.968303	0.0004	0.0058565
IFITM2	chr11:308106-309410	-0.962991	5e-05	0.00102997
PTK6	chr20:62159775-62168723	-0.962967	0.00085	0.0105223
BEND6	chr6:56819772-56892142	-0.962912	5e-05	0.00102997
MATN2	chr8:98881310-99048946	-0.961485	5e-05	0.00102997
POPDC2	chr3:119360907-119379404	-0.960993	5e-05	0.00102997
DNAJC22	chr12:49741040-49745685	-0.957279	0.0051	0.0417592
GALNT16	chr14:69726680-69821190	-0.953096	0.00015	0.002612
ANTXR1	chr2:69240275-69476459	-0.95179	5e-05	0.00102997
SLC38A1	chr12:46576840-46663208	-0.948156	5e-05	0.00102997
SLC38A4	chr12:47158543-47219780	-0.94041	5e-05	0.00102997
FLRT3	chr20:13976145-16033841	-0.940178	5e-05	0.00102997
TOM1L2	chr17:17746821-17875784	-0.939643	5e-05	0.00102997
SH3D19	chr4:152041432-152149182	-0.937475	5e-05	0.00102997
C1orf115	chr1:220863627-220872499	-0.935977	0.00085	0.0105223
BCL6	chr3:187416046-187463513	-0.93006	0.00025	0.00400613
MGARP	chr4:140187316-140201492	-0.928498	5e-05	0.00102997
PMP22	chr17:15133095-15168644	-0.927794	5e-05	0.00102997
ALK	chr2:29415639-30144477	-0.926999	5e-05	0.00102997
LIMS1	chr2:109150810-109303702	-0.926996	5e-05	0.00102997
S1PR3	chr9:91605777-91620069	-0.917907	5e-05	0.00102997
BNIP3L	chr8:26240522-26270644	-0.916968	5e-05	0.00102997
SORBS2	chr4:186506597-186877870	-0.913615	5e-05	0.00102997
ERGIC2	chr12:29493578-29534143	-0.912497	5e-05	0.00102997
ANK3	chr10:61786055-62493284	-0.911352	5e-05	0.00102997
CYB5A	chr18:71920526-71959251	-0.90808	5e-05	0.00102997
ARC	chr8:143692404-143695833	-0.907078	5e-05	0.00102997
ACBD5	chr10:27484142-27531068	-0.902007	5e-05	0.00102997
RASGRP3	chr2:33661415-33789798	-0.899578	5e-05	0.00102997
FILIP1L	chr3:99273152-99897476	-0.897944	5e-05	0.00102997
LRRC17	chr7:102453307-102715288	-0.897565	5e-05	0.00102997
ENOX1	chr13:43787665-44361116	-0.894578	0.00215	0.0216325
DLK1	chr14:101193201-101201467	-0.89217	5e-05	0.00102997
AHNAK2	chr14:105403590-105444694	-0.88862	5e-05	0.00102997
NEXN	chr1:78354199-78409578	-0.886276	0.00075	0.00960294
TLN2	chr15:62939509-63136829	-0.882993	5e-05	0.00102997
MEF2A	chr15:100106132-100256629	-0.882062	5e-05	0.00102997
VASH2	chr1:213123886-213164927	-0.881657	5e-05	0.00102997
FAM65C	chr20:49202646-49253426	-0.875239	0.0012	0.0137958
THSD4	chr15:71433787-72075722	-0.874577	5e-05	0.00102997
NR4A3	chr9:102584136-102629173	-0.872909	0.0021	0.0213266
CILP2	chr19:19649073-19657468	-0.871327	0.0025	0.0242031
RECK	chr9:36036909-36124452	-0.87066	5e-05	0.00102997
IL6ST	chr5:55230924-55290821	-0.870465	5e-05	0.00102997
KCNMA1	chr10:78629358-79397577	-0.869536	5e-05	0.00102997
CELF2	chr10:11047258-11378672	-0.867371	5e-05	0.00102997
TEX2	chr17:62224794-62340653	-0.866829	5e-05	0.00102997
PCDH18	chr4:138440073-138453629	-0.858404	5e-05	0.00102997
LTBP1	chr2:33172368-33624575	-0.855198	5e-05	0.00102997
ZFP36	chr19:39897486-39900052	-0.855127	0.00345	0.0308821
TCTN1	chr12:111051831-111127617	-0.854132	5e-05	0.00102997
SEMA5A	chr5:9035137-9546233	-0.852897	5e-05	0.00102997
SEPT4	chr17:56597610-56618179	-0.849978	0.0059	0.0464461
SGCB	chr4:52886860-52904485	-0.849361	5e-05	0.00102997
PHLDA1	chr12:76419226-76425556	-0.847817	5e-05	0.00102997
CORO1C	chr12:109038884-109125326	-0.847324	5e-05	0.00102997
REPS2	chrX:16964813-17171403	-0.846764	0.00015	0.002612
ICK	chr6:52866097-52926600	-0.845673	5e-05	0.00102997
CAMKK2	chr12:121675494-121736111	-0.84542	5e-05	0.00102997
MAML2	chr11:95711439-96076344	-0.84244	5e-05	0.00102997
KITLG	chr12:88886569-88974250	-0.842301	5e-05	0.00102997
SORL1	chr11:121322911-121504471	-0.838612	5e-05	0.00102997
MYC	chr8:128748314-128753680	-0.835863	5e-05	0.00102997
LATS2	chr13:21547175-21635722	-0.831956	5e-05	0.00102997
ATP2B4	chr1:203595914-203713209	-0.825708	5e-05	0.00102997
ANGPTL2	chr9:129677052-129985445	-0.825599	5e-05	0.00102997
NPR3	chr5:32710742-32791830	-0.82494	5e-05	0.00102997
LRRN1	chr3:3841120-3889387	-0.824091	0.0025	0.0242031
AK4	chr1:65613231-65697828	-0.822902	5e-05	0.00102997
DKK2	chr4:107842958-107957453	-0.822582	5e-05	0.00102997
PROSAPIP1	chr20:3143272-3149207	-0.817681	5e-05	0.00102997
NOVA2	chr19:46442770-46476657	-0.814467	0.0002	0.00334015
SUMO3	chr21:46225531-46238044	-0.814255	5e-05	0.00102997
OSMR	chr5:38845959-38935743	-0.813825	5e-05	0.00102997
NAGPA	chr16:5074844-5092972	-0.811502	5e-05	0.00102997
TP53INP1	chr8:95938199-95961615	-0.810615	5e-05	0.00102997
ARHGAP26	chr5:142150291-142608572	-0.808105	5e-05	0.00102997
KCNAB1	chr3:155838336-156256927	-0.807347	5e-05	0.00102997
FAM9C	chrX:13053735-13062917	-0.806525	0.00555	0.0444136
FBXL16	chr16:742499-755825	-0.803198	5e-05	0.00102997
ABTB2	chr11:34172533-34379555	-0.801979	0.00015	0.002612
GEM	chr8:95261484-95274547	-0.797094	0.00035	0.00530278
CCDC94	chr19:4247110-4269085	-0.796606	0.0002	0.00334015
KIAA1161	chr9:34368906-34376894	-0.795762	0.0005	0.00693943
NFAT5	chr16:69599868-69738569	-0.795758	5e-05	0.00102997
BMPR1B	chr4:95679127-96079601	-0.793022	5e-05	0.00102997
PTPLB	chr3:123213362-123303924	-0.792784	0.0002	0.00334015
HNRNPUL2	chr11:62457733-62494857	-0.791459	0.00015	0.002612
RCAN1	chr21:35888783-35987382	-0.790284	5e-05	0.00102997
CTHRC1	chr8:104383742-104395232	-0.789586	5e-05	0.00102997
RAB6B	chr3:133543079-133614691	-0.789248	5e-05	0.00102997
CANX	chr5:179125929-179158639	-0.787633	5e-05	0.00102997
MAGEA10	chrX:151282520-151307050	-0.786901	0.0004	0.0058565
PM20D2	chr6:89855768-89875288	-0.782589	5e-05	0.00102997
FHL1	chrX:135228860-135293518	-0.781746	5e-05	0.00102997
CSNK1G1	chr15:64457715-64648442	-0.780133	5e-05	0.00102997
PTPRU	chr1:29563027-29653325	-0.776633	5e-05	0.00102997
KIAA1462	chr10:30301728-30348488	-0.776475	5e-05	0.00102997
CAST	chr5:95997740-96149848	-0.776416	5e-05	0.00102997
FGFR4	chr5:176513920-176525126	-0.775443	0.0056	0.0446768
COBLL1	chr2:165541257-165697928	-0.774519	5e-05	0.00102997
SMAD1	chr4:146402950-146480325	-0.772354	5e-05	0.00102997
TMEM106C	chr12:48357329-48362661	-0.771263	5e-05	0.00102997
KHSRP	chr19:6413118-6424822	-0.770035	5e-05	0.00102997
RABL2B	chr22:51195513-51238065	-0.77001	5e-05	0.00102997
SERPINF1	chr17:1665258-1680859	-0.766375	5e-05	0.00102997
TLCD2	chr17:1606083-1613662	-0.764991	0.0008	0.0100173
PPFIBP1	chr12:27677044-27848497	-0.763851	5e-05	0.00102997
GLS	chr2:191745546-191830270	-0.761786	5e-05	0.00102997
DHCR7	chr11:71145456-71159477	-0.761398	5e-05	0.00102997
GUCY1A3	chr4:156587861-156658214	-0.760553	5e-05	0.00102997
PTPRG	chr3:61547242-62304622	-0.758296	5e-05	0.00102997
ALDH1A3	chr15:101420008-101456830	-0.756373	5e-05	0.00102997
CHGA	chr14:93389444-93401638	-0.756327	5e-05	0.00102997
KPNB1	chr17:45727203-45761004	-0.756067	5e-05	0.00102997
EGR1	chr5:137801180-137805004	-0.755416	5e-05	0.00102997
TCP11L2	chr12:106696580-106740792	-0.75514	0.00015	0.002612
ARNTL2	chr12:27485786-27578746	-0.7551	5e-05	0.00102997
KCNN1	chr19:18062110-18109930	-0.754816	0.00285	0.026855
HIATL1	chr9:97136832-97223202	-0.754044	5e-05	0.00102997
SEL1L	chr14:81937890-82000205	-0.753402	5e-05	0.00102997
TM7SF2	chr11:64879340-64883707	-0.750664	5e-05	0.00102997
DOCK11	chrX:117629871-117820123	-0.749781	5e-05	0.00102997
SERINC3	chr20:43124863-43150726	-0.749531	5e-05	0.00102997
TWSG1	chr18:9334764-9402418	-0.749077	5e-05	0.00102997
ABCB10	chr1:229652328-229694442	-0.748187	5e-05	0.00102997
S100A4	chr1:153516094-153518282	-0.747429	0.00125	0.0142328
FRAS1	chr4:78978723-79465423	-0.747219	5e-05	0.00102997
LBR	chr1:225589203-225616557	-0.74563	5e-05	0.00102997
NRP2	chr2:206547223-206662857	-0.744403	5e-05	0.00102997
TFB2M	chr1:246703862-246729565	-0.743653	5e-05	0.00102997
KIAA0125	chr14:106383837-106398502	-0.742091	5e-05	0.00102997
MPI	chr15:75182409-75190565	-0.741769	5e-05	0.00102997
ARSI	chr5:149675908-149682525	-0.741332	5e-05	0.00102997
VWA1	chr1:1370902-1378262	-0.740965	0.00305	0.0282504
LNPEP	chr5:96271345-96365115	-0.737917	5e-05	0.00102997
AP5S1	chr20:3801170-3805954	-0.737433	0.0035	0.0312654
PIP4K2A	chr10:22823765-23003503	-0.737066	5e-05	0.00102997
PFKFB3	chr10:6186842-6277507	-0.734783	5e-05	0.00102997
FGFR1	chr8:38268655-38326352	-0.731288	5e-05	0.00102997
SETBP1	chr18:42260137-42648475	-0.731191	0.0001	0.00188184
C11orf30	chr11:76156068-76262589	-0.730519	5e-05	0.00102997
SGK223	chr8:8175257-8239257	-0.730514	0.00165	0.0176631
MGAT5	chr2:135011829-135212192	-0.727732	5e-05	0.00102997
OXTR	chr3:8792094-8811300	-0.726882	0.0012	0.0137958
COL23A1	chr5:177664616-178017556	-0.72661	0.00475	0.0395631
MRPS28	chr8:80831094-80942506	-0.725927	0.00025	0.00400613
STYX	chr14:53196882-53241705	-0.724743	5e-05	0.00102997
NFIB	chr9:14081841-14398982	-0.724539	5e-05	0.00102997
CCDC86	chr11:60609428-60623444	-0.724184	0.0005	0.00693943
CHMP2B	chr3:87276412-87304698	-0.722662	0.0001	0.00188184
BTD	chr3:15643254-15687325	-0.721705	5e-05	0.00102997
PKP2	chr12:32943679-33049780	-0.721641	0.0012	0.0137958
NIPSNAP1	chr22:29950797-29977326	-0.719718	5e-05	0.00102997
LAYN	chr11:111411232-111432470	-0.717771	5e-05	0.00102997
GAL	chr11:68451982-68458643	-0.714984	5e-05	0.00102997
PDHB	chr3:58413356-58419579	-0.71406	5e-05	0.00102997
ZFP36L1	chr14:69254371-69262960	-0.713964	5e-05	0.00102997
ANPEP	chr15:90328125-90358072	-0.713081	5e-05	0.00102997
KIAA1549L	chr11:33563876-33695646	-0.712506	5e-05	0.00102997
SNCAIP	chr5:121647819-121814782	-0.711865	0.00035	0.00530278
FKTN	chr9:108320410-108403399	-0.711631	5e-05	0.00102997
KCNB1	chr20:47988504-48099181	-0.708949	0.00125	0.0142328
GPR124	chr8:37654400-37707431	-0.708417	5e-05	0.00102997
TIAM1	chr21:32490735-32931290	-0.708402	5e-05	0.00102997
HTR1E	chr6:87647023-87726397	-0.707895	0.0009	0.010985
CHCHD3	chr7:132469622-132766828	-0.707523	5e-05	0.00102997
HCFC1R1	chr16:3072625-3077756	-0.705664	0.0022	0.0220337
CHRNA7	chr15:32322685-32462384	-0.703226	0.0001	0.00188184
NRG1	chr8:31497267-32622558	-0.703109	5e-05	0.00102997
BFAR	chr16:14726667-14763093	-0.702696	5e-05	0.00102997
ETV1	chr7:13930855-14031050	-0.70129	5e-05	0.00102997
ADAM11	chr17:42836567-42859214	-0.700889	0.00205	0.0210645
ZBTB8B	chr1:32930657-32953459	-0.700837	0.0021	0.0213266
NREP	chr5:110834021-111353003	-0.69992	5e-05	0.00102997
INSIG1	chr7:155089485-155101945	-0.698001	5e-05	0.00102997
DCUN1D4	chr4:52709275-52783003	-0.697589	5e-05	0.00102997
MYOF	chr10:95066185-95242074	-0.697048	5e-05	0.00102997
BLOC1S2	chr10:102033034-102046469	-0.695938	5e-05	0.00102997
PPAP2B	chr1:56960418-57045257	-0.69481	5e-05	0.00102997
SPRY1	chr4:124317949-124324915	-0.69412	5e-05	0.00102997
NEBL	chr10:21068902-21463852	-0.692949	5e-05	0.00102997
MAGI1	chr3:65339905-66024509	-0.692931	5e-05	0.00102997
SEMA4F	chr2:74881354-74910981	-0.69225	5e-05	0.00102997
SIX4	chr14:61176255-61190852	-0.691671	0.0002	0.00334015
ARPC1A	chr7:98923495-98963885	-0.690606	5e-05	0.00102997
MTMR10	chr15:31196054-31283807	-0.689834	0.00035	0.00530278
PCYOX1L	chr5:148737569-148749221	-0.688146	5e-05	0.00102997
B3GNT1	chr11:66112842-66115161	-0.687895	5e-05	0.00102997
MYLK	chr3:123304402-123603149	-0.687484	5e-05	0.00102997
CPM	chr12:69244955-69357020	-0.687275	0.00045	0.00638804
LGMN	chr14:93170151-93215047	-0.687079	5e-05	0.00102997
ANXA2	chr15:60639349-60690185	-0.686789	5e-05	0.00102997
GRIN1	chr9:140033608-140064491	-0.686731	0.00045	0.00638804
ROR1	chr1:64239689-64647179	-0.686628	5e-05	0.00102997
PLXNA2	chr1:208195587-208417665	-0.686526	5e-05	0.00102997
THBS2	chr6:169615874-169654137	-0.685194	5e-05	0.00102997
SPTLC1	chr9:94793426-94877690	-0.684043	5e-05	0.00102997
PKIG	chr20:43160435-43247678	-0.683997	5e-05	0.00102997
FRMD5	chr15:44165729-44487429	-0.683116	0.00025	0.00400613
PIK3R1	chr5:67511583-67597649	-0.682763	5e-05	0.00102997
HIST1H1D	chr6:26234439-26235216	-0.681444	5e-05	0.00102997
USP11	chrX:47092313-47107727	-0.680776	5e-05	0.00102997
FAF2	chr5:175875355-175937075	-0.680587	5e-05	0.00102997
EHD4	chr15:42191638-42264755	-0.679857	5e-05	0.00102997
HMGCL	chr1:24128366-24151949	-0.679657	0.00085	0.0105223
MTRNR2L5	chr10:57358749-57360487	-0.676526	0.0047	0.0392719
CHRAC1	chr8:141521396-141527252	-0.675805	0.00015	0.002612
CA5B	chrX:15756411-15805748	-0.675255	0.002	0.0206319
SYT7	chr11:61281187-61348344	-0.674878	5e-05	0.00102997
ATG12	chr5:115163893-115177548	-0.674436	5e-05	0.00102997
SSR1	chr6:7281287-7313541	-0.673718	5e-05	0.00102997
ENY2	chr8:110346551-110358189	-0.672826	5e-05	0.00102997
REEP3	chr10:65281122-65384883	-0.672414	5e-05	0.00102997
GAB1	chr4:144257982-144395718	-0.669779	5e-05	0.00102997
ALAD	chr9:116148591-116163618	-0.668885	0.0003	0.00466429
RAB30	chr11:82692477-82782884	-0.666422	0.0025	0.0242031
NDRG4	chr16:58497548-58547523	-0.664507	5e-05	0.00102997
PGRMC1	chrX:118370210-118378429	-0.663345	5e-05	0.00102997
CPNE3	chr8:87526655-87573726	-0.661836	5e-05	0.00102997
MAN1A1	chr6:119498365-119670931	-0.660672	5e-05	0.00102997
SESN3	chr11:94898676-94965705	-0.660401	5e-05	0.00102997
DDAH1	chr1:85784167-86044046	-0.658467	5e-05	0.00102997
KLF15	chr3:126061477-126076236	-0.656967	0.0007	0.00908748
KCNH1	chr1:210851656-211307457	-0.656861	0.0001	0.00188184
CAV2	chr7:116139654-116148595	-0.654604	5e-05	0.00102997
ACTB	chr7:5566778-5570232	-0.651611	0.0002	0.00334015
DAND5	chr19:13080431-13085567	-0.650726	0.0014	0.0155081
TMEM51	chr1:15479027-15546974	-0.650237	0.0007	0.00908748
FZD7	chr2:202899309-202903160	-0.649901	5e-05	0.00102997
HRH1	chr3:11178778-11304939	-0.647904	0.00015	0.002612
FBXO36	chr2:230787206-230877825	-0.647845	0.0007	0.00908748
GXYLT2	chr3:72937384-73024522	-0.647436	0.00055	0.00749009
LRP4	chr11:46867961-46940173	-0.645334	5e-05	0.00102997
VCL	chr10:75757871-75879914	-0.645175	5e-05	0.00102997
MAP1B	chr5:71403117-71505397	-0.643736	5e-05	0.00102997
B3GNT5	chr3:182895830-183145855	-0.64239	5e-05	0.00102997
SCN2A	chr2:166095911-166248820	-0.638617	5e-05	0.00102997
SBDS	chr7:66452689-66460588	-0.638535	5e-05	0.00102997
SERINC1	chr6:122764492-122792952	-0.636318	5e-05	0.00102997
ATP11C	chrX:138808504-138914447	-0.635541	5e-05	0.00102997
PLXNA4	chr7:131808090-132333447	-0.634354	0.00035	0.00530278
SLC29A4	chr7:5322560-5343704	-0.632494	5e-05	0.00102997
LAMP5	chr20:9495004-9511171	-0.632364	0.0001	0.00188184
ST6GALNAC5	chr1:77333185-77529737	-0.630404	0.00025	0.00400613
STON1	chr2:48757063-49003656	-0.629404	0.00055	0.00749009
FBN2	chr5:127593600-127873735	-0.629191	5e-05	0.00102997
PEAK1	chr15:77400497-77712446	-0.626286	5e-05	0.00102997
FAHD1	chr16:1877224-1922179	-0.625057	0.0001	0.00188184
PRKAA2	chr1:57110989-57181008	-0.624844	5e-05	0.00102997
NOTCH2NL	chr1:145209110-145285912	-0.624835	0.0021	0.0213266
SPRY2	chr13:80910111-80915086	-0.624211	5e-05	0.00102997
SLC16A3	chr17:80186281-80197375	-0.623703	0.0013	0.0146869
TACC2	chr10:123748688-124014057	-0.621493	0.0004	0.0058565
NRP1	chr10:33466418-33623833	-0.620145	5e-05	0.00102997
TUBB4A	chr19:6494329-6502330	-0.619881	0.00515	0.0419844
DRD2	chr11:113280316-113346001	-0.618298	0.0013	0.0146869
RPS6KA5	chr14:91337166-91526993	-0.617463	0.0001	0.00188184
NRSN2	chr20:327369-335512	-0.616472	5e-05	0.00102997
CDK14	chr7:90338711-90839904	-0.614576	5e-05	0.00102997
STMN1	chr1:26210676-26233368	-0.614262	5e-05	0.00102997
FGF5	chr4:81187741-81212171	-0.613889	5e-05	0.00102997
POLD3	chr11:74303574-74354105	-0.613706	0.00015	0.002612
RBBP9	chr20:18467187-18477887	-0.611105	5e-05	0.00102997
B4GALT6	chr18:29202208-29264686	-0.609922	0.002	0.0206319
ARHGAP29	chr1:94634462-94703307	-0.609915	5e-05	0.00102997
SPCS3	chr4:177241089-177253396	-0.609812	5e-05	0.00102997
RAB11B	chr19:8439259-8469317	-0.60974	0.00105	0.0124212
CSF1	chr1:110453232-110473616	-0.609635	0.00555	0.0444136
ZNF546	chr19:40502942-40523514	-0.608278	0.0041	0.035414
AGGF1	chr5:76326209-76361058	-0.607358	5e-05	0.00102997
ADAM19	chr5:156904311-157002783	-0.606731	5e-05	0.00102997
TFDP1	chr13:114239002-114295788	-0.606425	5e-05	0.00102997
CNTN1	chr12:41086243-41466213	-0.606269	5e-05	0.00102997
IQSEC1	chr3:12938541-13114617	-0.606202	5e-05	0.00102997
FNDC3A	chr13:49550047-49783915	-0.606194	5e-05	0.00102997
RHOQ	chr2:46769866-46844251	-0.606121	5e-05	0.00102997
PDGFD	chr11:103777913-104035027	-0.601006	5e-05	0.00102997
ARL2BP	chr16:57279037-57287545	-0.600435	5e-05	0.00102997
YPEL5	chr2:30369749-30383399	-0.599649	5e-05	0.00102997
DKC1	chrX:153991030-154005964	-0.599207	5e-05	0.00102997
EVI5	chr1:92974252-93257961	-0.599066	5e-05	0.00102997
CBL	chr11:119076985-119178859	-0.599063	5e-05	0.00102997
MXD1	chr2:70142172-70170076	-0.598257	0.00035	0.00530278
FAT4	chr4:126237566-126414087	-0.597095	5e-05	0.00102997
CLSTN2	chr3:139654026-140286919	-0.595732	5e-05	0.00102997
RING1	chr6_qbl_hap6:4408512-4412726	-0.595578	5e-05	0.00102997
IGSF9	chr1:159896828-159915386	-0.595013	0.0031	0.0285716
ITGB5	chr3:124481794-124606144	-0.594346	5e-05	0.00102997
MEX3A	chr1:156041803-156051789	-0.593826	5e-05	0.00102997
TSPAN5	chr4:99391517-99579812	-0.593819	5e-05	0.00102997
PAIP2B	chr2:71409867-71454233	-0.593606	0.00455	0.0383374
RNF220	chr1:44870959-45117396	-0.593549	5e-05	0.00102997
CTNNAL1	chr9:111704850-111775764	-0.593035	5e-05	0.00102997
COL5A1	chr9:137533651-137736688	-0.59297	5e-05	0.00102997
MOSPD2	chrX:14891526-14939459	-0.59118	0.0012	0.0137958
YIPF6	chrX:67718623-67757127	-0.59108	5e-05	0.00102997
CDH11	chr16:64980682-65155919	-0.59107	5e-05	0.00102997
PPIC	chr5:122359077-122372425	-0.588022	0.00235	0.0231107
GTF3A	chr13:27998680-28024739	-0.587154	0.00015	0.002612
MLLT3	chr9:20344967-20622514	-0.585569	0.0006	0.00801227
PHACTR1	chr6:12717036-13295818	-0.585537	0.00065	0.00854024
LRRK1	chr15:101459459-101610317	-0.585225	0.00025	0.00400613
MXI1	chr10:111967362-112047123	-0.584137	5e-05	0.00102997
FBXO45	chr3:196295724-196315930	-0.583534	5e-05	0.00102997
SMAD2	chr18:45359465-45457517	-0.582073	5e-05	0.00102997
HSPA1B	chr6_qbl_hap6:3089162-3091686	-0.581488	0.0004	0.0058565
SATB1	chr3:18389132-18480265	-0.581135	5e-05	0.00102997
MFAP4	chr17:19240866-19290532	-0.580735	5e-05	0.00102997
ITGAV	chr2:187454789-187545628	-0.580553	5e-05	0.00102997
ANP32E	chr1:150190716-150208504	-0.580255	5e-05	0.00102997
DOK4	chr16:57496550-57520385	-0.579789	0.00075	0.00960294
DSEL	chr18:65173818-65566856	-0.579601	5e-05	0.00102997
MCF2L	chr13:113623534-113754053	-0.579554	5e-05	0.00102997
TEAD2	chr19:49838676-49865714	-0.579025	0.00055	0.00749009
MCFD2	chr2:47129008-47303275	-0.578744	5e-05	0.00102997
CDC73	chr1:193091087-193223942	-0.57742	0.0003	0.00466429
ATP2B1	chr12:89981825-90049844	-0.575569	5e-05	0.00102997
RBMS1	chr2:161128661-161350318	-0.575114	5e-05	0.00102997
CX3CL1	chr16:57406413-57418956	-0.57482	0.0054	0.0435871
RAB5B	chr12:56367696-56390467	-0.573131	5e-05	0.00102997
RALGPS2	chr1:178694299-178889237	-0.572677	5e-05	0.00102997
SERPINB7	chr18:61420280-61472610	-0.571611	5e-05	0.00102997
PLBD2	chr12:113796370-113827458	-0.570885	0.001	0.0119378
ABCA12	chr2:215796265-216003151	-0.570363	0.0005	0.00693943
SLC25A23	chr19:6440074-6459781	-0.570045	5e-05	0.00102997
C7orf60	chr7:112459201-112579932	-0.569007	5e-05	0.00102997
SELK	chr3:53919225-53925989	-0.56885	0.0002	0.00334015
SZRD1	chr1:16693524-16724643	-0.568253	5e-05	0.00102997
SASH1	chr6:148663728-148873184	-0.568228	5e-05	0.00102997
VCAN	chr5:82767492-82878122	-0.568073	5e-05	0.00102997
OSBPL3	chr7:24836163-25019760	-0.568062	5e-05	0.00102997
FAM3C	chr7:120988904-121036422	-0.567941	5e-05	0.00102997
CCNG2	chr4:78078356-78091213	-0.565955	5e-05	0.00102997
PATZ1	chr22:31721789-31742249	-0.563798	5e-05	0.00102997
BNC2	chr9:16409500-16870786	-0.563256	5e-05	0.00102997
SEPT11	chr4:77870894-77959768	-0.563048	5e-05	0.00102997
NT5C1A	chr1:40124792-40137710	-0.562899	0.00205	0.0210645
LAMP2	chrX:119560002-119603204	-0.562598	5e-05	0.00102997
TMEM248	chr7:66386202-66423538	-0.56227	5e-05	0.00102997
PEG3	chr19:57285922-57352097	-0.561865	0.0001	0.00188184
AHDC1	chr1:27860755-27930143	-0.561059	0.00075	0.00960294
SUDS3	chr12:118814357-118855840	-0.560841	5e-05	0.00102997
HIST1H2BH	chr6:26251878-26252303	-0.560817	5e-05	0.00102997
FRMD6	chr14:51921229-52197444	-0.560088	5e-05	0.00102997
CRABP2	chr1:156669399-156675608	-0.558132	5e-05	0.00102997
INSIG2	chr2:118846049-118867597	-0.558118	0.00065	0.00854024
ACSL4	chrX:108884563-108976621	-0.557881	5e-05	0.00102997
KIAA1217	chr10:23983674-24836772	-0.557862	0.00045	0.00638804
SLCO3A1	chr15:92396937-92715665	-0.555979	0.00545	0.0438552
FYCO1	chr3:45959390-46037316	-0.554953	5e-05	0.00102997
RPS6KA6	chrX:83313353-83442943	-0.554401	0.00065	0.00854024
PRIMA1	chr14:94184643-94254766	-0.554323	0.00165	0.0176631
MOV10	chr1:113217047-113243368	-0.553855	5e-05	0.00102997
BTBD11	chr12:107712196-108053419	-0.553173	0.00425	0.0364206
LAMA5	chr20:60884120-60942368	-0.553106	5e-05	0.00102997
ZNF512B	chr20:62571181-62601223	-0.552183	0.00045	0.00638804
IL13RA1	chrX:117861558-117928496	-0.551261	5e-05	0.00102997
NUP35	chr2:183989082-184026408	-0.55111	0.0003	0.00466429
ARHGAP18	chr6:129898239-130031370	-0.550852	5e-05	0.00102997
ATP1B1	chr1:169075946-169337186	-0.54981	5e-05	0.00102997
CREBRF	chr5:172483354-172566291	-0.548638	0.00095	0.011435
ARL10	chr5:175792501-175800503	-0.548152	0.0002	0.00334015
CTNNA1	chr5:138089106-138270723	-0.547836	5e-05	0.00102997
DAAM1	chr14:59655380-59838123	-0.546559	5e-05	0.00102997
NPTX2	chr7:98246596-98259181	-0.54652	5e-05	0.00102997
TNRC6B	chr22:40440820-40731812	-0.544034	5e-05	0.00102997
KDELC2	chr11:108342832-108369159	-0.543376	5e-05	0.00102997
PLK2	chr5:57749809-57755966	-0.543319	5e-05	0.00102997
ZFYVE9	chr1:52608045-52812358	-0.542964	0.0003	0.00466429
EPB41L1	chr20:34679425-34820721	-0.542508	5e-05	0.00102997
GALNT7	chr4:174089903-174245118	-0.542123	5e-05	0.00102997
LSS	chr21:47608359-47648738	-0.542101	0.0001	0.00188184
NR1D2	chr3:23986750-24022109	-0.541903	5e-05	0.00102997
PRCC	chr1:156737273-156770609	-0.541768	5e-05	0.00102997
KPTN	chr19:47978399-47987521	-0.541535	0.0061	0.0476186
ZYG11B	chr1:53192130-53293013	-0.541498	5e-05	0.00102997
TOR1AIP2	chr1:179809101-179846941	-0.539994	5e-05	0.00102997
THAP5	chr7:108202670-108210167	-0.539331	5e-05	0.00102997
WWTR1	chr3:149235021-149421060	-0.538474	0.00015	0.002612
SLC12A6	chr15:34517244-34630265	-0.537819	0.00355	0.0315824
TRIQK	chr8:93895757-93978372	-0.537708	5e-05	0.00102997
CERK	chr22:47080306-47134152	-0.537702	5e-05	0.00102997
KDM4B	chr19:4969123-5153608	-0.53732	0.00035	0.00530278
DEPDC1	chr1:68939834-68962799	-0.536566	5e-05	0.00102997
HIPK2	chr7:139246315-139477693	-0.53642	5e-05	0.00102997
HIST1H3E	chr6:26225382-26225844	-0.536219	5e-05	0.00102997
TSPAN7	chrX:38420730-38548172	-0.535945	0.0025	0.0242031
TMEM43	chr3:14166439-14185180	-0.535859	5e-05	0.00102997
C2CD2	chr21:43305218-43373999	-0.535354	0.00025	0.00400613
HEG1	chr3:124684553-124774802	-0.534832	5e-05	0.00102997
S100A10	chr1:151955385-151966714	-0.534382	0.0001	0.00188184
PHOX2B	chr4:41746098-41750987	-0.534241	5e-05	0.00102997
EVA1A	chr2:75719443-75796848	-0.533354	0.00025	0.00400613
AHNAK	chr11:62201013-62314332	-0.533062	0.00015	0.002612
RAB2B	chr14:21927178-21945132	-0.532065	5e-05	0.00102997
SMYD3	chr1:245912641-246670644	-0.531221	0.00145	0.0159001
ATP8B1	chr18:55297533-55470327	-0.530843	0.00025	0.00400613
MTFR1	chr8:66556887-66622798	-0.530659	0.00215	0.0216325
ACADM	chr1:76190042-76229355	-0.530306	5e-05	0.00102997
TMEM87B	chr2:112812799-112876895	-0.529896	0.00015	0.002612
HSPA12A	chr10:118430702-118502085	-0.529826	5e-05	0.00102997
CLDN12	chr7:90032647-90045268	-0.528158	5e-05	0.00102997
FUBP3	chr9:133454959-133513739	-0.527773	5e-05	0.00102997
MTUS1	chr8:17501302-17658426	-0.52747	0.0002	0.00334015
SCG3	chr15:51973549-52013223	-0.526652	5e-05	0.00102997
ONECUT2	chr18:55102916-55158530	-0.526271	5e-05	0.00102997
SRRM4	chr12:119419299-119600856	-0.525669	0.00095	0.011435
THBS1	chr15:39873279-39889668	-0.525648	0.00015	0.002612
BBS1	chr11:66278118-66301084	-0.525224	0.0014	0.0155081
EMC8	chr16:85812230-85833148	-0.524006	0.0003	0.00466429
SLC18A2	chr10:119000583-119038941	-0.523414	0.0024	0.0234963
EHBP1	chr2:62900985-63275656	-0.52336	5e-05	0.00102997
LMO7	chr13:76194569-76434006	-0.523303	0.0001	0.00188184
KIAA1671	chr22:25423940-25593415	-0.521621	5e-05	0.00102997
DAPK1	chr9:90112755-90323549	-0.520763	0.0001	0.00188184
CACNA2D2	chr3:50400230-50540892	-0.519946	5e-05	0.00102997
GSKIP	chr14:96829788-96853627	-0.518785	0.00025	0.00400613
TAF15	chr17:34136458-34174246	-0.518777	0.0003	0.00466429
FAM129B	chr9:130267617-130341268	-0.518541	5e-05	0.00102997
PNRC1	chr6:89790428-89794879	-0.518532	5e-05	0.00102997
GREB1	chr2:11674241-11782912	-0.517325	0.0004	0.0058565
CHRNB4	chr15:78916635-78933587	-0.51725	0.0031	0.0285716
EMC10	chr19:50970044-50986608	-0.51705	5e-05	0.00102997
ATRX	chrX:76760355-77041719	-0.516931	5e-05	0.00102997
CNOT4	chr7:135046546-135194875	-0.516446	0.00045	0.00638804
CACNG4	chr17:64960979-65029518	-0.516273	5e-05	0.00102997
SOCS3	chr17:76352858-76356158	-0.515851	0.0001	0.00188184
MARC1	chr1:220960038-220987741	-0.515328	0.00175	0.0185813
ARMCX2	chrX:100910267-100914863	-0.514973	0.00015	0.002612
MARCH6	chr5:10353750-10440500	-0.514951	5e-05	0.00102997
HIST1H2AK	chr6:27805657-27806117	-0.514816	0.0001	0.00188184
LRP1	chr12:57522281-57607125	-0.512949	5e-05	0.00102997
RGS2	chr1:192778168-192781407	-0.512939	0.00095	0.011435
HIST1H2BF	chr6:26199786-26200216	-0.512663	0.0001	0.00188184
TYRO3	chr15:41851219-41871536	-0.512323	0.00165	0.0176631
WDFY3	chr4:85590692-85887544	-0.512232	5e-05	0.00102997
TCEA1	chr8:54879115-54935008	-0.512132	5e-05	0.00102997
BDH2	chr4:103998781-104021024	-0.511472	0.0005	0.00693943
TNR	chr1:175291934-175712752	-0.511334	0.0003	0.00466429
MXRA5	chrX:3226608-3264684	-0.510493	0.0047	0.0392719
MTRNR2L6	chr7:142374130-142375525	-0.510197	5e-05	0.00102997
CSTB	chr21:45193545-45196256	-0.50977	0.0034	0.0305392
MCAM	chr11:119179233-119187840	-0.508759	0.0018	0.019004
SFT2D2	chr1:168195254-168212088	-0.508501	0.00065	0.00854024
SIPA1L2	chr1:232533711-232651243	-0.508396	0.0039	0.0340468
GREM1	chr15:33010204-33026870	-0.508341	5e-05	0.00102997
SEMA3A	chr7:83587658-83824217	-0.507464	0.00055	0.00749009
GLCE	chr15:69116302-69564544	-0.507371	5e-05	0.00102997
EPDR1	chr7:37960162-37991542	-0.507129	0.0027	0.0257575
RRP1B	chr21:45079431-45115960	-0.506167	5e-05	0.00102997
CCDC80	chr3:112323408-112359977	-0.505432	5e-05	0.00102997
EHD3	chr2:31456879-31491260	-0.505343	5e-05	0.00102997
DSCR3	chr21:38595725-38639833	-0.505046	5e-05	0.00102997
SDK1	chr7:3341079-4308631	-0.504559	0.00635	0.0489268
ST3GAL5	chr2:86066270-86116157	-0.504521	0.0003	0.00466429
HIST1H3I	chr6:27839622-27840099	-0.504484	5e-05	0.00102997
SART1	chr11:65729159-65747607	-0.504145	0.00035	0.00530278
AP3S1	chr5:115177618-115249778	-0.503945	0.00025	0.00400613
MCU	chr10:74451888-74647452	-0.503843	0.0014	0.0155081
EGFR	chr7:55086724-55275031	-0.503387	0.0002	0.00334015
RSF1	chr11:77377273-77531880	-0.503111	5e-05	0.00102997
RUNX1T1	chr8:92967194-93115454	-0.502661	0.0011	0.0128843
SIX1	chr14:61111416-61116155	-0.502479	0.0012	0.0137958
NUP54	chr4:77035816-77069655	-0.502236	0.00015	0.002612
DBNDD1	chr16:90071278-90085937	-0.500687	0.00105	0.0124212
USP3	chr15:63796709-63894620	-0.499153	0.0002	0.00334015
INVS	chr9:102861501-103063426	-0.499125	0.0005	0.00693943
ZNF25	chr10:38238794-38265453	-0.498287	0.0004	0.0058565
NFIA	chr1:61542945-61928460	-0.498274	0.0002	0.00334015
IL20RA	chr6:137321107-137366298	-0.49807	0.0023	0.0227561
ZNF37A	chr10:38383263-38412278	-0.495445	0.0001	0.00188184
NT5DC3	chr12:104166080-104234975	-0.495128	0.0004	0.0058565
LPHN1	chr19:14247963-14316997	-0.494679	5e-05	0.00102997
TMTC3	chr12:88536072-88593664	-0.494111	0.0001	0.00188184
NF1	chr17:29421944-29704695	-0.493667	0.00015	0.002612
CUL1	chr7:148395932-148498202	-0.493464	5e-05	0.00102997
TENM3	chr4:183245136-183724177	-0.493411	5e-05	0.00102997
ZNF334	chr20:45128268-45142198	-0.491958	0.0018	0.019004
DIRAS1	chr19:2714564-2721390	-0.491875	0.0027	0.0257575
SULF2	chr20:46286149-46415360	-0.490748	0.00035	0.00530278
HSPBP1	chr19:55773590-55791751	-0.490601	0.00135	0.015173
ARL13B	chr3:93698982-93774522	-0.490476	0.00365	0.032318
GPR107	chr9:132815984-132902448	-0.490338	5e-05	0.00102997
CEP41	chr7:130033611-130081051	-0.488976	0.0004	0.0058565
HDAC4	chr2:239969863-240322643	-0.487249	0.0009	0.010985
GSN	chr9:124030379-124095120	-0.487028	5e-05	0.00102997
TMEM48	chr1:54231133-54304225	-0.486763	5e-05	0.00102997
ITGA4	chr2:182321618-182521834	-0.486303	0.00095	0.011435
ARSJ	chr4:114821439-114900878	-0.486184	0.0004	0.0058565
EXOC5	chr14:57669193-57756797	-0.486079	0.00035	0.00530278
ELF1	chr13:41506054-41593508	-0.485862	0.0021	0.0213266
THRAP3	chr1:36690016-36770957	-0.485529	5e-05	0.00102997
FAM111B	chr11:58874657-58894888	-0.48546	0.00275	0.02612
PROX1	chr1:214161277-214214847	-0.48495	5e-05	0.00102997
GNAQ	chr9:80335190-80646219	-0.48347	5e-05	0.00102997
DOPEY2	chr21:37536838-37666572	-0.483436	0.00185	0.0193909
SWAP70	chr11:9685627-9774507	-0.483279	0.0003	0.00466429
MED12	chrX:70338405-70362304	-0.482746	0.00015	0.002612
EXOC6B	chr2:72406443-73053177	-0.482293	0.00305	0.0282504
RMI1	chr9:86595636-86618987	-0.482244	0.0006	0.00801227
HSPA2	chr14:65007185-65009954	-0.482025	0.00255	0.024596
KCTD21	chr11:77882297-77899664	-0.481601	0.00495	0.0408641
WIZ	chr19:15532317-15560762	-0.481579	0.0011	0.0128843
TSPAN33	chr7:128784711-128809534	-0.481457	0.0018	0.019004
ZBTB2	chr6:151685249-151712677	-0.481316	0.0017	0.0181241
BMF	chr15:40380090-40401085	-0.481265	0.00585	0.0463317
UBE2A	chrX:118708498-118718379	-0.481097	0.0004	0.0058565
TAOK1	chr17:27717942-27878921	-0.480723	5e-05	0.00102997
ZNF585B	chr19:37672480-37701451	-0.480185	0.0008	0.0100173
RAB23	chr6:57053581-57087078	-0.478349	0.00085	0.0105223
TOR1B	chr9:132565431-132573560	-0.477321	0.0002	0.00334015
SFRP1	chr8:41119475-41166990	-0.476566	5e-05	0.00102997
GINS4	chr8:41386724-41402565	-0.476451	0.0047	0.0392719
CBLN2	chr18:70203914-70211723	-0.47571	0.0061	0.0476186
B4GALNT4	chr11:369794-382117	-0.475643	0.00015	0.002612
FXYD6	chr11:117690789-117748201	-0.47556	0.0006	0.00801227
VBP1	chrX:154444700-154468098	-0.475248	0.0003	0.00466429
QSER1	chr11:32914791-33001814	-0.475188	5e-05	0.00102997
CD302	chr2:160625138-160761267	-0.474547	0.0021	0.0213266
CPSF2	chr14:92588297-92630543	-0.474401	5e-05	0.00102997
PAPOLA	chr14:96968712-97033453	-0.473871	5e-05	0.00102997
NNMT	chr11:114166534-114183238	-0.473596	0.0003	0.00466429
SPRY4	chr5:141689991-141704620	-0.473561	0.0001	0.00188184
BTF3L4	chr1:52521856-52556388	-0.472931	5e-05	0.00102997
DHX33	chr17:5344231-5372380	-0.472654	0.00025	0.00400613
GINS3	chr16:58426297-58440048	-0.472563	0.005	0.0411728
IRF2BP2	chr1:234740014-234745271	-0.472471	5e-05	0.00102997
TFAM	chr10:60144902-60158990	-0.472069	5e-05	0.00102997
KIAA0232	chr4:6784458-6885899	-0.471181	0.0001	0.00188184
ADK	chr10:75910942-76469061	-0.470677	0.00155	0.0168131
OGDHL	chr10:50942686-50970425	-0.470359	0.0002	0.00334015
FAXC	chr6:99720792-99797531	-0.469526	0.00055	0.00749009
CPEB2	chr4:15004297-15071777	-0.468497	0.00405	0.0350749
TBX2	chr17:59477256-59486827	-0.467998	0.0004	0.0058565
FLNC	chr7:128470482-128499328	-0.467545	0.0001	0.00188184
MYO9A	chr15:72118360-72433311	-0.467176	0.00015	0.002612
MAP9	chr4:156263811-156298122	-0.466228	0.0003	0.00466429
NRXN2	chr11:64373645-64490660	-0.466015	0.00145	0.0159001
TTLL12	chr22:43562627-43583137	-0.465871	0.001	0.0119378
PPARA	chr22:46546498-46639653	-0.465729	0.0003	0.00466429
CNKSR3	chr6:154726432-154831753	-0.465579	0.00025	0.00400613
NFIC	chr19:3359560-3469215	-0.465085	0.00045	0.00638804
KATNAL1	chr13:30776766-30881624	-0.464858	5e-05	0.00102997
TOX	chr8:59717976-60031767	-0.464118	0.00195	0.0202119
NUCKS1	chr1:205681946-205719372	-0.464113	0.0003	0.00466429
USP15	chr12:62654120-62803501	-0.463886	0.00645	0.0494059
CLIP1	chr12:122755980-122907116	-0.46374	0.00045	0.00638804
WDR11	chr10:122216465-122806858	-0.463169	0.0001	0.00188184
TOB2	chr22:41829491-41843027	-0.462663	0.00295	0.0275587
ASAP2	chr2:9346893-9545812	-0.462638	5e-05	0.00102997
KPNA6	chr1:32573643-32642168	-0.462615	5e-05	0.00102997
AKAP2	chr9:112403067-112934791	-0.462606	0.00205	0.0210645
LONRF2	chr2:100889752-100939195	-0.462164	0.00035	0.00530278
BOD1L1	chr4:13570365-13629328	-0.462046	0.0001	0.00188184
SEPT10	chr2:110300373-110371783	-0.461835	0.0002	0.00334015
KLHL24	chr3:183353410-183402304	-0.461358	0.0001	0.00188184
RAB11FIP3	chr16:475667-572481	-0.460851	0.00105	0.0124212
FUT8	chr14:65877309-66210839	-0.459812	5e-05	0.00102997
CD24	chrY:21094584-21239302	-0.459192	0.0002	0.00334015
PTRF	chr17:40554466-40575338	-0.458952	0.00015	0.002612
DNMT3A	chr2:25455829-25565459	-0.45888	0.0001	0.00188184
TGFBI	chr5:135364583-135399507	-0.45874	0.00195	0.0202119
ASAP1	chr8:131064350-131455906	-0.458577	5e-05	0.00102997
RPS6KA2	chr6:166822853-167275771	-0.458191	0.0001	0.00188184
OSBPL8	chr12:76745577-76953589	-0.457648	5e-05	0.00102997
TRIM2	chr4:154074269-154260474	-0.457555	0.0001	0.00188184
ELOVL6	chr4:110970228-111119820	-0.456403	0.0008	0.0100173
SIX3	chr2:45169036-45173216	-0.454785	0.0048	0.0398525
MOXD1	chr6:132617193-132722664	-0.45425	0.00015	0.002612
CLIP3	chr19:36505561-36523797	-0.454011	0.0009	0.010985
RNF24	chr20:3912068-3996216	-0.453698	0.00195	0.0202119
HIST1H2BL	chr6:27775256-27775709	-0.453361	0.0001	0.00188184
SUCNR1	chr3:151591430-151599876	-0.453175	0.00125	0.0142328
ZMYM2	chr13:20532809-20665968	-0.452906	0.0001	0.00188184
MBTD1	chr17:49254785-49337427	-0.45256	0.00015	0.002612
NEIL2	chr8:11627171-11644854	-0.452144	0.0065	0.0496433
KIF13A	chr6:17759413-17987854	-0.451932	0.00375	0.0330466
DENND5A	chr11:9160374-9286873	-0.451707	5e-05	0.00102997
GNB5	chr15:52413122-52483565	-0.4513	0.0012	0.0137958
HIF1A	chr14:62162118-62215807	-0.451256	0.00065	0.00854024
ZNF318	chr6:43303807-43337181	-0.450925	0.00065	0.00854024
HMGCS1	chr5:43287571-43313614	-0.450785	0.0005	0.00693943
INIP	chr9:115448790-115480387	-0.450476	0.0038	0.033397
TMEM108	chr3:132757170-133116619	-0.450383	0.0008	0.0100173
NCS1	chr9:132934856-132999583	-0.450114	0.00015	0.002612
RRP15	chr1:218458628-218511325	-0.45003	0.00045	0.00638804
PHC3	chr3:169805367-169899537	-0.449193	0.0004	0.0058565
ALDH6A1	chr14:74486058-74551196	-0.449002	0.0055	0.0441759
WRB	chr21:40752212-40769815	-0.448934	0.0019	0.0198353
ATP8A1	chr4:42410391-42659122	-0.448829	0.00015	0.002612
FAM120A	chr9:96208781-96328397	-0.44847	0.00025	0.00400613
DUSP7	chr3:52082936-52090461	-0.448184	0.0004	0.0058565
CYP20A1	chr2:204103163-204170563	-0.447738	0.00115	0.013374
FCHSD2	chr11:72547789-72853143	-0.447582	0.0014	0.0155081
BICD2	chr9:95473644-95527083	-0.447242	0.00025	0.00400613
GALNT1	chr18:33234532-33291798	-0.447241	5e-05	0.00102997
MBOAT2	chr2:8996700-9143876	-0.446957	5e-05	0.00102997
VPS26A	chr10:70883907-70932616	-0.446396	0.0003	0.00466429
ARL2	chr11:64781584-64808044	-0.446049	0.00455	0.0383374
UHRF1	chr19:4909509-4962165	-0.445752	0.0003	0.00466429
STK17A	chr7:43622691-43666978	-0.445518	0.00015	0.002612
KTN1	chr14:56046924-56151302	-0.445493	5e-05	0.00102997
FAM98A	chr2:33808728-33824362	-0.444579	0.002	0.0206319
GATA4	chr8:11561716-11617509	-0.444371	0.00655	0.0498793
SOX4	chr6:21593971-21598849	-0.444105	0.0002	0.00334015
ELAVL4	chr1:50513685-50667540	-0.443989	0.00015	0.002612
DHCR24	chr1:55315299-55352921	-0.443301	0.00025	0.00400613
RPS15A	chr16:18794276-18801656	-0.443072	0.00055	0.00749009
FASN	chr17:80036213-80056106	-0.442318	0.0004	0.0058565
NOL10	chr2:10710891-10830113	-0.441672	0.0002	0.00334015
HMG20A	chr15:77713242-77777945	-0.441388	0.0004	0.0058565
EIF4EBP2	chr10:72163860-72188374	-0.441008	0.0001	0.00188184
CDC42BPA	chr1:227177565-227505826	-0.440696	0.0002	0.00334015
ZKSCAN1	chr7:99613218-99635403	-0.440693	5e-05	0.00102997
RINT1	chr7:105172531-105221976	-0.439172	0.00555	0.0444136
GALC	chr14:88399357-88460009	-0.438886	0.00365	0.032318
COA4	chr11:73583712-73638781	-0.437921	0.00385	0.033723
OBSCN	chr1:228391206-228566575	-0.437559	0.0005	0.00693943
RAB31	chr18:9708227-9862553	-0.436508	0.00205	0.0210645
WASL	chr7:123321996-123389116	-0.436306	0.00025	0.00400613
MAP1LC3B	chr16:87425800-87438380	-0.435089	0.001	0.0119378
CRELD2	chr22:50312282-50321186	-0.435072	0.005	0.0411728
AMER1	chrX:63404996-63425624	-0.434851	0.0019	0.0198353
CD59	chr11:33724555-33758025	-0.433925	0.00015	0.002612
PDP1	chr8:94929082-94938296	-0.433758	0.00075	0.00960294
NCKAP1	chr2:183789604-183903229	-0.433494	0.0004	0.0058565
ZNF317	chr19:9251055-9274091	-0.433351	0.00075	0.00960294
CMPK1	chr1:47799468-47844511	-0.432634	0.0002	0.00334015
C17orf96	chr17:36827958-36831187	-0.432578	0.0046	0.0386341
GBF1	chr10:104005254-104142656	-0.432083	0.00075	0.00960294
PRKACA	chr19:14202506-14228559	-0.431019	0.0031	0.0285716
OSBP	chr11:59341870-59383617	-0.429685	0.00065	0.00854024
CCDC91	chr12:28410132-28703099	-0.429231	0.00155	0.0168131
PNPO	chr17:46018888-46026674	-0.429049	0.00215	0.0216325
MED14	chrX:40508794-40594804	-0.428908	0.0004	0.0058565
PLEKHA1	chr10:124134093-124191871	-0.428903	0.0009	0.010985
SCOC	chr4:141178439-141303710	-0.428704	0.00055	0.00749009
ANKIB1	chr7:91875547-92030698	-0.428222	0.00015	0.002612
RPS6KB1	chr17:57970406-58027786	-0.427483	5e-05	0.00102997
TSPAN11	chr12:31079837-31149537	-0.426868	0.0014	0.0155081
PCYT2	chr17:79860071-79869340	-0.426808	0.0053	0.0429659
WNK2	chr9:95947211-96108696	-0.426386	0.00335	0.0301939
HIST2H2AB	chr1:149859018-149859466	-0.426284	0.0008	0.0100173
UBR7	chr14:93669236-93695561	-0.426114	0.0019	0.0198353
NCAM1	chr11:112831968-113149158	-0.425021	0.0003	0.00466429
FGD6	chr12:95470524-95611240	-0.425021	0.00325	0.0296197
YTHDF1	chr20:61826781-61847538	-0.424852	0.00095	0.011435
ZBTB18	chr1:244214560-244220778	-0.42469	0.00195	0.0202119
PUS7	chr7:105096959-105162685	-0.424688	0.00045	0.00638804
ZKSCAN7	chr3:44596712-44624973	-0.424306	0.0057	0.045281
LRRN3	chr7:110303105-111202573	-0.4238	0.00085	0.0105223
PAM	chr5:102201526-102366808	-0.423703	0.0005	0.00693943
COL5A2	chr2:189896640-190044605	-0.42328	0.00055	0.00749009
CHD6	chr20:40031169-40247133	-0.42327	0.00015	0.002612
PDP2	chr16:66914382-66925002	-0.422958	0.0023	0.0227561
TMTC2	chr12:83080933-83528067	-0.422927	0.00605	0.0472849
LCMT2	chr15:43619973-43622820	-0.422854	0.00415	0.0357278
EEF1A2	chr20:62119364-62130668	-0.422037	0.00025	0.00400613
ICA1	chr7:8152814-8302242	-0.420968	0.00055	0.00749009
VEGFA	chr6:43737945-43754223	-0.420712	0.0011	0.0128843
DBH	chr9:136501484-136524466	-0.420292	0.00045	0.00638804
HIST1H1C	chr6:26055967-26056699	-0.420208	0.00035	0.00530278
ZNF362	chr1:33722173-33766320	-0.419868	0.0013	0.0146869
TPM1	chr15:63334837-63364113	-0.419791	0.00035	0.00530278
TFDP2	chr3:141663269-141868386	-0.419713	0.00045	0.00638804
ARL6IP5	chr3:69134089-69155239	-0.419648	0.00135	0.015173
ANTXR2	chr4:80822770-80994477	-0.419551	0.00375	0.0330466
PRNP	chr20:4666796-4682234	-0.419505	0.00125	0.0142328
SLC5A3	chr21:35445822-35515334	-0.419504	0.0009	0.010985
FBXL20	chr17:37408896-37557909	-0.419492	0.00095	0.011435
ABCC1	chr16:16043433-16236930	-0.418994	0.00065	0.00854024
BICC1	chr10:60272903-60588845	-0.418986	0.0012	0.0137958
CEP104	chr1:3728644-3773797	-0.417446	0.00535	0.0432906
FBXL19	chr16:30930639-30960104	-0.417314	0.0021	0.0213266
KIAA0922	chr4:154387497-154557862	-0.417138	0.0033	0.0299084
RIMS3	chr1:41086351-41131324	-0.41685	0.00025	0.00400613
CYTH3	chr7:6201411-6312242	-0.416556	0.0006	0.00801227
GRAMD4	chr22:47022657-47075688	-0.416292	0.00215	0.0216325
MAP4	chr3:47892179-48130769	-0.41627	0.0005	0.00693943
MIDN	chr19:1248551-1259142	-0.415777	0.00255	0.024596
CYGB	chr17:74523429-74541458	-0.41568	0.00435	0.0371314
NFIX	chr19:13106583-13209610	-0.414539	0.00305	0.0282504
ARHGEF17	chr11:73019662-73080425	-0.414454	0.0008	0.0100173
UNC5B	chr10:72972291-73062635	-0.414162	0.0004	0.0058565
SMAP2	chr1:40839377-40888998	-0.414102	0.0053	0.0429659
HS6ST1	chr2:129023053-129076171	-0.413939	0.0007	0.00908748
DDR2	chr1:162602227-162750247	-0.413626	0.00055	0.00749009
TUBB	chr6_ssto_hap7:2020463-2025502	-0.412702	0.0031	0.0285716
KIAA0196	chr8:126036502-126104061	-0.412577	0.00045	0.00638804
PRRC2B	chr9:134305476-134375575	-0.412554	0.00045	0.00638804
MLLT1	chr19:6210391-6279959	-0.411981	0.0008	0.0100173
HIST1H2AI	chr6:27775976-27776445	-0.411885	0.00035	0.00530278
SORT1	chr1:109852187-109940563	-0.411752	0.00065	0.00854024
YWHAG	chr7:75956107-75988342	-0.410725	0.00025	0.00400613
UBE2Q1	chr1:154521050-154531120	-0.410392	0.0004	0.0058565
GNAI1	chr7:79764139-79848725	-0.409231	0.00045	0.00638804
ARHGAP35	chr19:47421932-47508333	-0.408714	0.0004	0.0058565
FNBP1	chr9:132649465-132805473	-0.408251	0.0025	0.0242031
S100A6	chr1:153507075-153508717	-0.407405	0.0005	0.00693943
FAM171B	chr2:187558788-187628512	-0.407344	0.0014	0.0155081
SUMO2	chr17:73163824-73179098	-0.407141	0.0004	0.0058565
ANGEL2	chr1:213165523-213189168	-0.407091	0.0008	0.0100173
PJA1	chrX:68380580-68385365	-0.406997	0.00185	0.0193909
MAN2A1	chr5:109025155-109203429	-0.406673	0.00095	0.011435
TMOD3	chr15:52121824-52204331	-0.405897	0.00045	0.00638804
SLC44A2	chr19:10713120-10755235	-0.405774	0.00245	0.0239141
ATP8B2	chr1:154298035-154323780	-0.405553	0.00285	0.026855
CMKLR1	chr12:108681820-108733094	-0.403963	0.00645	0.0494059
UACA	chr15:70946892-71055850	-0.403677	0.00045	0.00638804
BCAT1	chr12:24962957-25102393	-0.403053	0.0004	0.0058565
TET1	chr10:70320116-70454239	-0.40302	0.0007	0.00908748
SOGA1	chr20:35405844-35492087	-0.401323	0.00235	0.0231107
LRP5	chr11:68080107-68216743	-0.400625	0.0013	0.0146869
GARS	chr7:30634180-30673648	-0.400349	0.0006	0.00801227
NANOS1	chr10:120789227-120793854	-0.400233	0.0065	0.0496433
DLG5	chr10:79550548-79686348	-0.399031	0.00025	0.00400613
HID1	chr17:72946838-72968900	-0.397765	0.0062	0.0482263
COPS3	chr17:17149937-17184617	-0.397752	0.0009	0.010985
HIST1H4E	chr6:26204872-26205249	-0.396385	0.00035	0.00530278
SEC62	chr3:169684579-169716161	-0.39604	0.00055	0.00749009
MAPK8	chr10:49609686-49643183	-0.395118	0.0024	0.0234963
MEN1	chr11:64570985-64578766	-0.394944	0.0053	0.0429659
EFNA5	chr5:106712589-107006596	-0.394864	0.00465	0.0389538
NARS	chr18:55267893-55289177	-0.393519	0.00065	0.00854024
PHPT1	chr9:139743255-139745490	-0.392169	0.00335	0.0301939
BRD4	chr19:15348300-15391262	-0.392006	0.00215	0.0216325
SDAD1	chr4:76871067-76912113	-0.391868	0.00115	0.013374
HIST1H3F	chr6:26250369-26250835	-0.390706	0.0006	0.00801227
FBXO18	chr10:5903688-5979558	-0.390453	0.0013	0.0146869
COL6A1	chr21:47401662-47424963	-0.389945	0.00125	0.0142328
GGPS1	chr1:235491752-235507844	-0.389854	0.00475	0.0395631
EBF4	chr20:2673523-2740754	-0.38964	0.0064	0.049225
UBE2H	chr7:129470572-129592800	-0.389584	0.00055	0.00749009
CIRBP	chr19:1267469-1274809	-0.389201	0.00165	0.0176631
EPAS1	chr2:46524540-46613842	-0.389059	0.0007	0.00908748
OTUD5	chrX:48779302-48815648	-0.38902	0.006	0.0470348
CBFA2T2	chr20:32077927-32237837	-0.388008	0.001	0.0119378
PTPN21	chr14:88932121-89021123	-0.387878	0.00225	0.0223971
SLC16A1	chr1:113454469-113498975	-0.387864	0.00085	0.0105223
TCF4	chr18:52889561-53303188	-0.387724	0.0025	0.0242031
MBNL2	chr13:97874549-98046374	-0.387151	0.0008	0.0100173
GDI1	chrX:153665258-153671814	-0.385719	0.001	0.0119378
ZCCHC14	chr16:87439851-87525460	-0.385287	0.0011	0.0128843
MYO18A	chr17:27400527-27507407	-0.385169	0.00385	0.033723
HLTF	chr3:148747903-148820610	-0.384615	0.0008	0.0100173
SSB	chr2:170655321-170681353	-0.384497	0.00395	0.0343684
HIST1H2BC	chr6:26123694-26124132	-0.384366	0.00065	0.00854024
WDR35	chr2:20110028-20189884	-0.384187	0.0014	0.0155081
RNF157	chr17:74132414-74236390	-0.383599	0.00155	0.0168131
PTTG1IP	chr21:46269499-46293818	-0.383174	0.00045	0.00638804
TNS1	chr2:218664511-218808796	-0.382664	0.00155	0.0168131
DNAJC16	chr1:15853351-15911605	-0.382408	0.00395	0.0343684
CDC37	chr19:10501808-10514271	-0.382017	0.0007	0.00908748
PLA2G12A	chr4:110631144-110651242	-0.38158	0.00545	0.0438552
H1F0	chr22:38201113-38203443	-0.381542	0.0011	0.0128843
TUBB3	chr16:89988416-90002505	-0.38138	0.0005	0.00693943
SALL2	chr14:21989231-22005337	-0.381339	0.00445	0.0377628
SACS	chr13:23902964-24007841	-0.381252	0.0013	0.0146869
RTN4	chr2:55199326-55277734	-0.38104	0.0017	0.0181241
TRIB2	chr2:12856997-12882858	-0.380613	0.0022	0.0220337
NEK4	chr3:52744795-52804965	-0.379619	0.0039	0.0340468
ZNF678	chr1:227751219-227850164	-0.379565	0.00465	0.0389538
UNC5D	chr8:35092974-35652181	-0.379157	0.0034	0.0305392
ANKRD26	chr10:27293044-27389427	-0.379111	0.00345	0.0308821
UBTD2	chr5:171636649-171710795	-0.378941	0.00165	0.0176631
ATCAY	chr19:3880617-3928080	-0.378368	0.00115	0.013374
TMTC4	chr13:101256089-101327103	-0.377804	0.0034	0.0305392
UBAC1	chr9:138824814-138853226	-0.377631	0.00235	0.0231107
TFAP2B	chr6:50786438-50815326	-0.376963	0.0009	0.010985
GALNT10	chr5:153570294-153825382	-0.376854	0.0015	0.0163933
JUN	chr1:59246462-59249785	-0.376753	0.0033	0.0299084
ATF2	chr2:175936977-176032934	-0.376266	0.003	0.0279259
DUT	chr15:48623620-48635570	-0.37625	0.00225	0.0223971
DFFA	chr1:10520602-10532613	-0.376182	0.00355	0.0315824
CENPF	chr1:214776531-214837914	-0.375873	0.0014	0.0155081
IGFBPL1	chr9:38406524-38424444	-0.375545	0.0006	0.00801227
TUBA1A	chr12:49578577-49583107	-0.375439	0.0025	0.0242031
STAM	chr10:17686123-17758821	-0.375217	0.0053	0.0429659
GPD1L	chr3:32148002-32210207	-0.37479	0.0056	0.0446768
CCSAP	chr1:229456751-229478688	-0.374653	0.00155	0.0168131
ZNF462	chr9:109625377-109848716	-0.37461	0.00075	0.00960294
HIST1H4H	chr6:26285353-26285727	-0.373453	0.00145	0.0159001
IQGAP3	chr1:156495196-156542396	-0.373281	0.00275	0.02612
STOM	chr9:124101265-124132582	-0.373135	0.00505	0.0414799
EFR3A	chr8:132916355-133025886	-0.372434	0.00295	0.0275587
GPR155	chr2:175296299-175351816	-0.372344	0.0053	0.0429659
FOXK2	chr17:80477593-80562483	-0.372238	0.0015	0.0163933
PRMT1	chr19:50180408-50191707	-0.372207	0.0012	0.0137958
LGALS1	chr22:38071612-38075809	-0.372023	0.00135	0.015173
ST6GALNAC6	chr9:130647600-130661871	-0.37086	0.00645	0.0494059
TEAD1	chr11:12695968-12966284	-0.370854	0.0009	0.010985
DAG1	chr3:49506135-49573051	-0.370523	0.00135	0.015173
SRRM2	chr16:2787076-2821413	-0.370307	0.00165	0.0176631
VPS26B	chr11:134094560-134117686	-0.370222	0.00155	0.0168131
TSC22D1	chr13:45006278-45154568	-0.369945	0.0038	0.033397
SLC38A2	chr12:46751970-46766645	-0.369461	0.00195	0.0202119
SLC25A13	chr7:95749531-95951459	-0.369369	0.0016	0.017298
VAT1L	chr16:77822482-78014001	-0.368121	0.00365	0.032318
KIFAP3	chr1:169890469-170043879	-0.367993	0.0049	0.0405539
SMIM15	chr5:60453535-60458302	-0.367964	0.00175	0.0185813
FMNL2	chr2:153191750-153506348	-0.367352	0.0014	0.0155081
ABR	chr17:906757-1090616	-0.367224	0.00185	0.0193909
ROBO1	chr3:78646387-79817059	-0.367108	0.00165	0.0176631
TMEM131	chr2:98372800-98612354	-0.367061	0.0048	0.0398525
TTBK2	chr15:43036541-43213007	-0.367054	0.0035	0.0312654
SURF4	chr9:136228339-136242970	-0.365935	0.0008	0.0100173
SPOP	chr17:47676245-47755525	-0.365783	0.00505	0.0414799
MTHFD1	chr14:64854758-64926725	-0.36558	0.00265	0.0253918
COL18A1	chr21:46825096-46933634	-0.365506	0.0018	0.019004
RCN2	chr15:77223961-77242601	-0.3654	0.00175	0.0185813
FOXK1	chr7:4721929-4811074	-0.364998	0.0016	0.017298
HIST3H2BB	chr1:228645807-228646259	-0.363847	0.0038	0.033397
KANK2	chr19:11274942-11308243	-0.363291	0.0027	0.0257575
ASNSD1	chr2:190526124-190535557	-0.362408	0.0034	0.0305392
FBN1	chr15:48700502-48937985	-0.361516	0.00275	0.02612
PTPRK	chr6:128289923-128841870	-0.36091	0.00625	0.0483847
GNG4	chr1:235710984-235814054	-0.360563	0.00165	0.0176631
MRPL19	chr2:75873908-75889334	-0.360326	0.00235	0.0231107
ATF6	chr1:161736033-161933860	-0.360048	0.0024	0.0234963
HPCAL4	chr1:40144644-40157089	-0.359497	0.00245	0.0239141
EID1	chr15:49115933-49255641	-0.358988	0.00165	0.0176631
TMX3	chr18:66340924-66382353	-0.358851	0.0025	0.0242031
DGCR2	chr22:19023794-19109967	-0.358491	0.0037	0.0326721
EDEM1	chr3:5229358-5261650	-0.35847	0.00305	0.0282504
UCK2	chr1:165796731-165880855	-0.357933	0.00265	0.0253918
RB1	chr13:48877882-49056026	-0.357836	0.0021	0.0213266
MYH10	chr17:8377522-8534079	-0.357691	0.00145	0.0159001
LSAMP	chr3:115521209-116164385	-0.357076	0.0023	0.0227561
CREBL2	chr12:12764830-12798041	-0.356573	0.0049	0.0405539
SYT1	chr12:79257772-79845788	-0.356565	0.0043	0.0367526
DDC	chr7:50526133-50633154	-0.356488	0.0024	0.0234963
DPYSL3	chr5:146770370-146889619	-0.356183	0.0025	0.0242031
TANC1	chr2:159825145-160089170	-0.356129	0.00185	0.0193909
MAML3	chr4:140586921-141075233	-0.356045	0.0033	0.0299084
SLC35F6	chr2:26987141-27004099	-0.354787	0.0045	0.0380142
STRN	chr2:37064840-37193615	-0.35424	0.0023	0.0227561
LDLRAD4	chr18:13218728-13652753	-0.35345	0.0065	0.0496433
CDC16	chr13:115000361-115038150	-0.352887	0.0053	0.0429659
ASCC3	chr6:100956607-101329224	-0.352675	0.00335	0.0301939
CPSF7	chr11:61170119-61197464	-0.352377	0.0029	0.0272083
MDN1	chr6:90353230-90529442	-0.352094	0.0016	0.017298
SPTBN1	chr2:54683453-54898583	-0.35148	0.00335	0.0301939
POLR3D	chr8:22102618-22108680	-0.351239	0.0048	0.0398525
CCDC117	chr22:29168661-29185283	-0.351179	0.0048	0.0398525
CDK6	chr7:92234234-92465941	-0.349832	0.00285	0.026855
ANO6	chr12:45566816-45834187	-0.349437	0.00295	0.0275587
POGK	chr1:166808723-166823709	-0.349117	0.00345	0.0308821
GTF2I	chr7:74072029-74175022	-0.349107	0.0021	0.0213266
HIST1H3G	chr6:26271145-26271612	-0.34884	0.002	0.0206319
HIST1H2BG	chr6:26216427-26216872	-0.348362	0.0022	0.0220337
ASXL1	chr20:30946146-31027122	-0.348163	0.00425	0.0364206
VPS51	chr11:64863586-64879332	-0.348136	0.00395	0.0343684
RGS4	chr1:163038395-163046592	-0.347894	0.00555	0.0444136
RAB7A	chr3:128444978-128533641	-0.347621	0.0035	0.0312654
ADCY1	chr7:45614124-45762714	-0.347185	0.0039	0.0340468
AKAP1	chr17:55162552-55198710	-0.344797	0.00535	0.0432906
FAM208A	chr3:56591183-56717135	-0.344328	0.0041	0.035414
PRDM4	chr12:108126642-108154914	-0.343872	0.00475	0.0395631
CDC42	chr1:22379119-22419436	-0.342134	0.003	0.0279259
SEC23IP	chr10:121652084-121704170	-0.341973	0.00285	0.026855
PPP1R10	chr6_ssto_hap7:1900455-1917363	-0.341105	0.0063	0.0485702
AGPAT5	chr8:6565877-6619021	-0.340229	0.00225	0.0223971
DZIP1	chr13:96085852-96296960	-0.339789	0.0043	0.0367526
TXNL4A	chr18:77732866-77748532	-0.338918	0.00615	0.047923
YWHAB	chr20:43514343-43537161	-0.338522	0.0026	0.0250044
AP2A2	chr11:925808-1012245	-0.338369	0.0065	0.0496433
TRAM1	chr8:71485452-71520694	-0.336586	0.00275	0.02612
MAP3K2	chr2:128056244-128100805	-0.335921	0.0045	0.0380142
IREB2	chr15:78730517-78793798	-0.335742	0.003	0.0279259
ZMYM4	chr1:35734567-35887545	-0.334317	0.00375	0.0330466
CBS	chr21:44473300-44496472	-0.332349	0.0046	0.0386341
UGGT1	chr2:128848753-128953249	-0.332339	0.00415	0.0357278
MARK3	chr14:103851700-103970166	-0.331933	0.0043	0.0367526
RIF1	chr2:152266396-152333860	-0.33086	0.00445	0.0377628
CREBBP	chr16:3775055-3930121	-0.330605	0.00565	0.0449659
ZBTB33	chrX:119384606-119392251	-0.327503	0.00605	0.0472849
RABGAP1	chr9:125703287-125867147	-0.326985	0.0047	0.0392719
HIST1H2AL	chr6:27833106-27833576	-0.326978	0.00615	0.047923
HMP19	chr5:173472606-173536182	-0.326291	0.00615	0.047923
PTPLAD1	chr15:65822826-65870693	-0.326045	0.00445	0.0377628
MYO1B	chr2:192110106-192290115	-0.325168	0.0045	0.0380142
SLC4A7	chr3:27414211-27525911	-0.324871	0.0046	0.0386341
TMEM106B	chr7:12250847-12276890	-0.324577	0.00395	0.0343684
XPOT	chr12:64798152-64842463	-0.324066	0.0036	0.0319619
RAD21	chr8:117858172-117889107	-0.322955	0.00505	0.0414799
LARP4B	chr10:852853-977645	-0.322485	0.0063	0.0485702
ZFHX4	chr8:77523113-77779521	-0.322272	0.0059	0.0464461
DHTKD1	chr10:12110933-12165224	-0.321947	0.00655	0.0498793
PCNX	chr14:71374121-71582099	-0.321204	0.00425	0.0364206
DNMT1	chr19:10244021-10305755	-0.320907	0.00465	0.0389538
GOT2	chr16:58741034-58768246	-0.320776	0.0054	0.0435871
PTP4A2	chr1:32372021-32403988	-0.319624	0.00495	0.0408641
TENM4	chr11:78364327-79151695	-0.3192	0.00405	0.0350749
PAIP1	chr5:43526369-43557521	-0.318406	0.00625	0.0483847
ELMOD2	chr4:141445311-141474924	-0.31791	0.00625	0.0483847
ARID1A	chr1:27022521-27108601	-0.317119	0.0059	0.0464461
GCN1L1	chr12:120565013-120632513	-0.314472	0.00545	0.0438552
SMARCE1	chr17:38783975-38804103	-0.312598	0.0059	0.0464461
LIMA1	chr12:50569562-50677353	-0.308899	0.00595	0.0468114
CD109	chr6:74405507-74538041	-0.308458	0.00645	0.0494059
YME1L1	chr10:27399039-27443349	-0.308418	0.0056	0.0446768
PANK3	chr5:167982627-168006614	-0.303915	0.00655	0.0498793
VDAC1	chr5:133307565-133340824	0.302965	0.0064	0.049225
ACTR3	chr2:114647536-114716167	0.305915	0.0063	0.0485702
VOPP1	chr7:55538305-55640200	0.307068	0.00655	0.0498793
SSR3	chr3:156257928-156272973	0.311787	0.00655	0.0498793
SNRPD2	chr19:46190711-46195443	0.314523	0.0048	0.0398525
ATP5H	chr17:73034954-73043074	0.316399	0.0056	0.0446768
PSMC3	chr11:47440319-47448024	0.318557	0.0065	0.0496433
RRM2	chr2:10262694-10271546	0.318654	0.00485	0.040191
MCL1	chr1:150547026-150552214	0.319857	0.006	0.0470348
DCBLD2	chr3:98514813-98620533	0.32108	0.0045	0.0380142
GCC2	chr2:109065576-109125854	0.322157	0.0046	0.0386341
AP2S1	chr19:47341422-47354203	0.32299	0.00565	0.0449659
ANKRD52	chr12:56623819-56652143	0.325355	0.00515	0.0419844
CSRNP3	chr2:166326156-166545917	0.328203	0.005	0.0411728
RPL35A	chr3:197615945-197686886	0.329075	0.00545	0.0438552
FLOT1	chr6_ssto_hap7:2027817-2042770	0.329084	0.00365	0.032318
BCAP31	chrX:152965946-152990201	0.329347	0.00495	0.0408641
GUCD1	chr22:24936405-24951275	0.330413	0.0054	0.0435871
NDUFB9	chr8:125551342-125562227	0.330536	0.0052	0.0423656
PSMC6	chr14:53173895-53194716	0.330765	0.0056	0.0446768
PDCD6	chr5:271735-438405	0.331084	0.0059	0.0464461
RNF141	chr11:10533224-10562774	0.331509	0.0062	0.0482263
LSM4	chr19:18417039-18434001	0.331892	0.0034	0.0305392
CAMSAP2	chr1:200708685-200829831	0.331985	0.00345	0.0308821
SCHIP1	chr3:158787040-159615155	0.332186	0.00355	0.0315824
ATP5I	chr4:666224-668127	0.332343	0.00415	0.0357278
ATP5O	chr21:35275756-35288158	0.333011	0.00515	0.0419844
COX6C	chr8:100890222-100906242	0.333192	0.0054	0.0435871
JUNB	chr19:12902309-12904125	0.334438	0.00575	0.045595
NAA38	chr7:117824085-117844093	0.334729	0.006	0.0470348
CD46	chr1:207925382-207968861	0.33505	0.00475	0.0395631
KBTBD2	chr7:32907777-32931468	0.335253	0.00295	0.0275587
FAM195B	chr17:79780292-79791167	0.337209	0.00555	0.0444136
FNTA	chr8:42911441-42940932	0.338616	0.00505	0.0414799
COX8A	chr11:63742078-63744015	0.339274	0.00335	0.0301939
PPP2CB	chr8:30643125-30670352	0.339451	0.006	0.0470348
MRPL51	chr12:6601315-6602471	0.339608	0.00355	0.0315824
GALNT2	chr1:230202955-230417875	0.341234	0.00385	0.033723
FUNDC2	chrX:154255063-154285191	0.343079	0.0059	0.0464461
PLEKHB2	chr2:131862419-131907425	0.34388	0.00285	0.026855
CDK16	chrX:47077527-47089394	0.344522	0.0031	0.0285716
ZNF621	chr3:40566375-40581043	0.34533	0.00445	0.0377628
BROX	chr1:222885905-222906106	0.345523	0.00525	0.0427196
TMED2	chr12:124069075-124082688	0.349178	0.00215	0.0216325
ITPRIPL2	chr16:19125253-19132952	0.34999	0.00515	0.0419844
SMURF2	chr17:62540734-62658386	0.351142	0.0023	0.0227561
FURIN	chr15:91411884-91426687	0.35145	0.00625	0.0483847
RNASEH1	chr2:3592690-3605940	0.351467	0.0046	0.0386341
BZW1	chr2:201676268-201688569	0.352572	0.0059	0.0464461
OXCT1	chr5:41730166-41870791	0.352648	0.00355	0.0315824
HINT1	chr5:130494975-130501041	0.353149	0.0019	0.0198353
TMEM30A	chr6:75962637-75994632	0.353262	0.00255	0.024596
SRPRB	chr3:133502876-133540336	0.353264	0.0043	0.0367526
ZNF12	chr7:6728063-6746566	0.355121	0.00225	0.0223971
ARPC5	chr1:183595327-183605076	0.355553	0.00145	0.0159001
B3GALNT2	chr1:235530727-235667781	0.357589	0.0059	0.0464461
DTD1	chr20:18568555-18744560	0.357936	0.00445	0.0377628
SLC39A9	chr14:69865095-69929107	0.358078	0.0039	0.0340468
MESDC2	chr15:81268094-81282205	0.358885	0.00565	0.0449659
NT5C3	chr7:33053724-33102409	0.35932	0.00575	0.045595
SLC39A7	chr6_qbl_hap6:4400825-4404437	0.35954	0.0033	0.0299084
STK39	chr2:168810529-169104105	0.35976	0.0026	0.0250044
SLIRP	chr14:78174413-78183941	0.35995	0.0038	0.033397
ATAD2B	chr2:23971533-24149936	0.360806	0.00325	0.0296197
EIF2S2	chr20:32676114-32700085	0.360903	0.0021	0.0213266
PKP4	chr2:159313475-159537940	0.360908	0.00395	0.0343684
OSTC	chr4:109571740-109588978	0.3614	0.00195	0.0202119
ENTPD4	chr8:23286664-23315244	0.361506	0.00125	0.0142328
ACSL3	chr2:223725731-223808119	0.36161	0.00195	0.0202119
FBXL17	chr5:107194733-107717799	0.361764	0.006	0.0470348
AZIN1	chr8:103838535-103876397	0.362005	0.0015	0.0163933
GULP1	chr2:189156395-189460652	0.362262	0.0021	0.0213266
FGF2	chr4:123747862-123844159	0.363398	0.0051	0.0417592
SNX7	chr1:99127235-99226056	0.363791	0.00285	0.026855
POFUT2	chr21:46683842-46707811	0.36427	0.0051	0.0417592
CLIP4	chr2:29338307-29406679	0.36491	0.00355	0.0315824
BLOC1S6	chr15:45879416-45901909	0.365059	0.00165	0.0176631
TMEM194A	chr12:57449425-57472574	0.365199	0.0029	0.0272083
SYF2	chr1:25548766-25559013	0.365462	0.0042	0.0361106
ZNF83	chr19:53115617-53193886	0.3657	0.006	0.0470348
DCAF11	chr14:24583905-24594451	0.367089	0.0027	0.0257575
AMOTL2	chr3:134074189-134093406	0.367318	0.00245	0.0239141
PDGFC	chr4:157682762-157892546	0.36744	0.0025	0.0242031
COMMD6	chr13:76099349-76111991	0.368986	0.00235	0.0231107
TSTA3	chr8:144694787-144699732	0.371816	0.00625	0.0483847
RASSF3	chr12:65004292-65091347	0.372634	0.00225	0.0223971
EML5	chr14:89081173-89259096	0.373029	0.00155	0.0168131
ZBTB40	chr1:22778343-22857650	0.374021	0.0021	0.0213266
TRIM44	chr11:35684352-35830930	0.374667	0.0008	0.0100173
ABHD5	chr3:43732374-43764217	0.374712	0.00455	0.0383374
SEMA4C	chr2:97525472-97535735	0.374908	0.00515	0.0419844
ERGIC3	chr20:34129777-34145405	0.375137	0.00105	0.0124212
CUL7	chr6:43005354-43021683	0.376519	0.00145	0.0159001
FAM114A1	chr4:38869353-38947365	0.376991	0.0045	0.0380142
HS6ST2	chrX:131760037-132095423	0.377318	0.00145	0.0159001
GAREM	chr18:29843483-30050447	0.377999	0.00335	0.0301939
PSMB6	chr17:4699438-4701798	0.378629	0.00285	0.026855
TTC17	chr11:43380434-43516483	0.382451	0.0007	0.00908748
EPHA2	chr1:16450831-16482582	0.382952	0.00265	0.0253918
GLRX3	chr10:131934638-131978646	0.382968	0.00135	0.015173
TMCO3	chr13:114145307-114204544	0.383464	0.00115	0.013374
TUSC2	chr3:50362340-50365668	0.383814	0.00445	0.0377628
LYPLA1	chr8:54958937-55014577	0.383888	0.00065	0.00854024
MTMR9	chr8:11141999-11185654	0.384235	0.0008	0.0100173
SRSF8	chr11:94800055-94804388	0.384455	0.00345	0.0308821
ZNF468	chr19:53341784-53360902	0.38503	0.00625	0.0483847
MED20	chr6:41873091-41888877	0.385411	0.0057	0.045281
MTHFD2	chr2:74425689-74442424	0.386459	0.00145	0.0159001
CHMP1B	chr18:11689013-11908796	0.386675	0.00215	0.0216325
MAFG	chr17:79876144-79885587	0.386861	0.00165	0.0176631
COL4A2	chr13:110959630-111165373	0.386899	0.00045	0.00638804
MEPCE	chr7:99998494-100031749	0.387318	0.0032	0.0292661
FUCA2	chr6:143815948-143833020	0.389691	0.00185	0.0193909
E2F6	chr2:11584500-11606297	0.389755	0.0016	0.017298
CNN2	chr19:1026297-1039064	0.39005	0.00065	0.00854024
BRK1	chr3:10157332-10168874	0.390284	0.00095	0.011435
ZBTB5	chr9:37438099-37465407	0.391271	0.00145	0.0159001
FAM136A	chr2:70523107-70529220	0.391329	0.0017	0.0181241
HDDC2	chr6:125596495-125623282	0.391385	0.00455	0.0383374
BET1	chr7:93620999-93633690	0.391687	0.00315	0.02891
ATP6V0B	chr1:44440601-44443972	0.392263	0.00175	0.0185813
NDUFB6	chr9:32553523-32573182	0.392459	0.00425	0.0364206
TMA7	chr3:48481685-48485537	0.39363	0.0006	0.00801227
ZNF470	chr19:57078889-57094262	0.39477	0.00605	0.0472849
SLC30A7	chr1:101361631-101447311	0.395072	0.00055	0.00749009
RAB35	chr12:120532898-120554643	0.39523	0.00215	0.0216325
RBCK1	chr20:388708-411610	0.395681	0.00245	0.0239141
HLCS	chr21:38123188-38362545	0.396623	0.0022	0.0220337
C9orf72	chr9:27546542-27573864	0.396773	0.0018	0.019004
EML6	chr2:54952148-55199156	0.39698	0.00515	0.0419844
C1orf63	chr1:25568739-25573985	0.39808	0.0033	0.0299084
SPTY2D1	chr11:18621350-18656020	0.398422	0.0005	0.00693943
ZMAT3	chr3:178735010-178789656	0.398738	0.00045	0.00638804
SDHB	chr1:17345224-17380665	0.399196	0.0014	0.0155081
VPS36	chr13:52986736-53024763	0.400175	0.0006	0.00801227
FANCL	chr2:58273776-58468515	0.400563	0.0029	0.0272083
ERLIN2	chr8:37594096-37615319	0.401834	0.0018	0.019004
B3GAT3	chr11:62382767-62389647	0.401919	0.00235	0.0231107
TOMM5	chr9:37588411-37592636	0.402189	0.00095	0.011435
TRAPPC2	chrX:13730360-13752754	0.402611	0.00195	0.0202119
EXTL3	chr8:28558989-28611207	0.402634	0.0008	0.0100173
MTRF1L	chr6:153308399-153323925	0.402925	0.00095	0.011435
NRBP1	chr2:27651472-27665124	0.403375	0.00025	0.00400613
PSMD14	chr2:162164785-162268228	0.404127	0.00045	0.00638804
ZNF776	chr19:58258163-58269527	0.404632	0.001	0.0119378
MRPL17	chr11:6701615-6704632	0.405171	0.00095	0.011435
ZNF841	chr19:52567718-52599018	0.40544	0.0063	0.0485702
GPR108	chr19:6729924-6737633	0.405648	0.0041	0.035414
MAGEA12	chrX:151895977-151903184	0.407577	0.003	0.0279259
RPA3	chr7:7676574-7918851	0.408617	0.00625	0.0483847
LMBR1L	chr12:49490922-49504680	0.408655	0.00515	0.0419844
NDUFA4	chr7:10971579-10979813	0.408785	0.0003	0.00466429
C12orf75	chr12:105724413-105765296	0.410441	0.0014	0.0155081
PEA15	chr1:160175124-160185162	0.410457	0.00045	0.00638804
MRPS33	chr7:140705960-140714781	0.412045	0.00105	0.0124212
CPE	chr4:166300096-166419482	0.412742	0.0005	0.00693943
STX6	chr1:180942175-180992046	0.413319	0.00095	0.011435
KRTCAP2	chr1:155141883-155145804	0.414253	0.00315	0.02891
DKK3	chr11:11984542-12030917	0.414899	0.0006	0.00801227
RPS19BP1	chr22:39925097-39928860	0.415042	0.0042	0.0361106
PODXL	chr7:131185020-131241376	0.415918	0.0004	0.0058565
ORMDL3	chr17:38077295-38083884	0.416212	0.00215	0.0216325
PRDX4	chrX:23685644-23704514	0.416647	0.00085	0.0105223
TMEM2	chr9:74298281-74383800	0.417898	0.0025	0.0242031
MTIF2	chr2:55463755-55496384	0.418069	0.0008	0.0100173
BTBD3	chr20:11871476-11907243	0.418702	0.0005	0.00693943
MYL12A	chr18:3247527-3256234	0.42003	0.00015	0.002612
PRPF38A	chr1:52870218-52883992	0.420826	0.00095	0.011435
SRA1	chr5:139929651-139937678	0.421027	0.00235	0.0231107
MRPS10	chr6:42174538-42185633	0.42128	0.0005	0.00693943
RRM2B	chr8:103216728-103251346	0.421355	0.0002	0.00334015
AXL	chr19:41725107-41767671	0.421462	0.00035	0.00530278
UFL1	chr6:96969701-97003151	0.421811	0.0026	0.0250044
TMEM14B	chr6:10747994-10757214	0.421978	0.00185	0.0193909
MAGOHB	chr12:10756363-10766208	0.422623	0.00605	0.0472849
B3GALTL	chr13:31774111-31906411	0.422675	0.00325	0.0296197
SHFM1	chr7:96318078-96339203	0.422685	0.0005	0.00693943
PDE4D	chr5:58264865-59843484	0.42352	0.0011	0.0128843
MBD2	chr18:51677970-51751158	0.423871	0.0044	0.0375336
PPIL3	chr2:201735678-201753849	0.424003	0.004	0.0346879
USP53	chr4:120133781-120216673	0.424885	0.0022	0.0220337
CISD1	chr10:60028861-60049019	0.425178	0.00195	0.0202119
TMEM87A	chr15:42502725-42565755	0.426262	0.00095	0.011435
SGPP1	chr14:64150934-64194756	0.428024	0.002	0.0206319
FAM5B	chr1:177140632-177251558	0.428393	0.00125	0.0142328
GMFB	chr14:54941208-54955744	0.429691	0.0001	0.00188184
KCNK3	chr2:26915580-26954066	0.431432	0.00185	0.0193909
CLIC1	chr6_ssto_hap7:3029174-3035164	0.431653	0.0002	0.00334015
DNAJB11	chr3:186288466-186303589	0.431899	0.00055	0.00749009
SLC24A1	chr15:65914269-65948598	0.433589	0.00645	0.0494059
THG1L	chr5:157158322-157166772	0.433918	0.00445	0.0377628
GGH	chr8:63927638-63951610	0.434031	0.0014	0.0155081
SMS	chrX:21958690-22012955	0.435719	0.0001	0.00188184
LIMK2	chr22:31608249-31676066	0.4363	0.00155	0.0168131
ENC1	chr5:73923230-73937249	0.436693	0.00085	0.0105223
TMEM219	chr16:29973350-29984373	0.437386	0.00215	0.0216325
CRISPLD1	chr8:75896707-75946793	0.438025	0.00145	0.0159001
S100A11	chr1:152004981-152009511	0.438041	0.00075	0.00960294
TMEM258	chr11:61556601-61560085	0.439092	0.00025	0.00400613
PCK2	chr14:24563482-24573339	0.439824	0.0055	0.0441759
METTL7A	chr12:51318533-51326300	0.439996	0.00055	0.00749009
TMED9	chr5:177019212-177023099	0.440615	0.0011	0.0128843
SGCE	chr7:94214535-94285521	0.441355	0.0006	0.00801227
TMEM167A	chr5:82348664-82373272	0.442164	5e-05	0.00102997
LEPRE1	chr1:43212005-43232755	0.443756	0.00045	0.00638804
MED18	chr1:28655512-28662478	0.443923	0.0063	0.0485702
VLDLR	chr9:2535654-2654485	0.443941	0.00285	0.026855
ZBTB47	chr3:42695175-42709072	0.445235	0.0032	0.0292661
SLC35B2	chr6:44221837-44225283	0.445291	0.0002	0.00334015
HAX1	chr1:154245038-154248355	0.445787	0.0009	0.010985
PER3	chr1:7844762-7905237	0.447511	0.00255	0.024596
ADI1	chr2:3501689-3523350	0.449211	0.0004	0.0058565
TDG	chr12:104359592-104382656	0.450532	5e-05	0.00102997
ZNF528	chr19:52901120-52921657	0.45135	0.0008	0.0100173
BLOC1S1	chr12:56109817-56118526	0.451427	0.00125	0.0142328
CD99L2	chrX:149934808-150067289	0.452586	0.0004	0.0058565
RIMS4	chr20:43374487-43438979	0.452731	0.0002	0.00334015
LSM3	chr3:14220227-14239869	0.453626	0.0006	0.00801227
PSAT1	chr9:80912058-80945009	0.453791	0.0001	0.00188184
BCL2L1	chr20:30252260-30310656	0.453941	0.00015	0.002612
TPM4	chr19:16178316-16213813	0.454134	0.00025	0.00400613
ALDH9A1	chr1:165631448-165667900	0.455449	0.00025	0.00400613
FASTK	chr7:150773707-150777970	0.457919	0.00075	0.00960294
ZCRB1	chr12:42705887-42719932	0.458103	0.0002	0.00334015
RPS27L	chr15:63445538-63449741	0.459883	5e-05	0.00102997
TMEM136	chr11:120195837-120204388	0.460377	0.0013	0.0146869
EPM2AIP1	chr3:37027356-37034795	0.461916	5e-05	0.00102997
CHST11	chr12:104850691-105155792	0.462174	0.00425	0.0364206
AEN	chr15:89164526-89175512	0.462375	5e-05	0.00102997
RIT1	chr1:155867598-155881193	0.463355	0.0004	0.0058565
GNB4	chr3:179113875-179169371	0.463665	5e-05	0.00102997
NAALAD2	chr11:89867817-89925779	0.46509	0.00565	0.0449659
SYS1	chr20:43990576-44039250	0.46524	0.004	0.0346879
NDUFA1	chrX:119004494-119010629	0.466938	0.00075	0.00960294
ASPH	chr8:62200524-62627199	0.467802	0.0002	0.00334015
MESDC1	chr15:81293294-81296345	0.468951	0.0011	0.0128843
PANX1	chr11:93862093-93915137	0.469355	0.00015	0.002612
LRRC16A	chr6:25279655-25620758	0.470106	0.0051	0.0417592
DCP2	chr5:112312406-112824527	0.471671	0.0006	0.00801227
NRBF2	chr10:64893006-64914786	0.47178	0.00115	0.013374
TOMM22	chr22:39077953-39080766	0.472357	0.00025	0.00400613
APTX	chr9:32972603-33001639	0.472673	0.00115	0.013374
CNIH	chr14:54893646-54908148	0.472875	5e-05	0.00102997
WDYHV1	chr8:124428964-124454260	0.474237	0.0012	0.0137958
PCDH17	chr13:58205788-58303065	0.475037	5e-05	0.00102997
HECW2	chr2:197063976-197457335	0.475144	0.00385	0.033723
ZNF439	chr19:11976843-11980306	0.475357	0.00575	0.045595
FRG1	chr4:190861973-190884359	0.47579	0.0008	0.0100173
CSAG1	chrX:151903227-151909518	0.478288	0.004	0.0346879
FLAD1	chr1:154955769-154965587	0.478722	0.00015	0.002612
RMDN3	chr15:41028085-41047458	0.479432	0.00485	0.040191
ALG10B	chr12:38710556-38723528	0.480244	0.0003	0.00466429
SGPL1	chr10:72575703-72640932	0.480856	0.0001	0.00188184
PBXIP1	chr1:154916558-154928567	0.483213	0.00015	0.002612
SNN	chr16:11762288-11836648	0.483473	0.0026	0.0250044
SHMT2	chr12:57623355-57634475	0.48417	0.0001	0.00188184
GOLT1B	chr12:21654698-21671337	0.485725	0.0001	0.00188184
COPZ1	chr12:54718873-54745635	0.4858	5e-05	0.00102997
PLGRKT	chr9:5357966-5437937	0.486823	0.00225	0.0223971
YRDC	chr1:38268613-38275126	0.487165	0.0062	0.0482263
TMCO1	chr1:165693527-165738159	0.487286	0.0001	0.00188184
COL16A1	chr1:32117847-32169768	0.487472	0.0023	0.0227561
TAPT1	chr4:16162127-16228161	0.48755	0.0014	0.0155081
ACTG1	chr17:79476996-79479892	0.488213	0.00165	0.0176631
CMTM3	chr16:66637934-66647795	0.489258	0.0014	0.0155081
COX7A2L	chr2:42577644-42588356	0.490382	5e-05	0.00102997
AKIRIN1	chr1:39456915-39471737	0.491077	5e-05	0.00102997
SLC35A3	chr1:100435344-100492534	0.491304	5e-05	0.00102997
TXNIP	chr1:145438461-145442628	0.491769	5e-05	0.00102997
PUS3	chr11:125753508-125773116	0.49245	0.00305	0.0282504
AGA	chr4:178351928-178363657	0.49384	0.002	0.0206319
TRIM22	chr11:5710816-5732093	0.497664	0.0006	0.00801227
PSMG1	chr21:40547371-40555440	0.500879	0.0005	0.00693943
HIPK3	chr11:33279167-33375939	0.501275	5e-05	0.00102997
ADIPOR1	chr1:202909959-202927700	0.501326	5e-05	0.00102997
SS18	chr18:23596216-23670611	0.502769	5e-05	0.00102997
COIL	chr17:55015560-55038411	0.505396	0.00015	0.002612
CCDC109B	chr4:110481354-110608872	0.506176	0.0051	0.0417592
AAGAB	chr15:67493012-67819641	0.506504	5e-05	0.00102997
ABCD1	chrX:152990322-153010216	0.507112	0.0011	0.0128843
RNF14	chr5:141346401-141369856	0.508875	5e-05	0.00102997
HGF	chr7:81331443-81399452	0.509033	0.00305	0.0282504
ST3GAL3	chr1:44173203-44396837	0.509645	0.00205	0.0210645
FAM177A1	chr14:35514112-35552589	0.509769	5e-05	0.00102997
TCAIM	chr3:44379610-44450940	0.510277	0.00015	0.002612
ZNF736	chr7:63773185-63810017	0.510774	0.00025	0.00400613
GLT1D1	chr12:129338080-129469509	0.511069	0.00525	0.0427196
GPR180	chr13:95254103-95286899	0.511146	0.0001	0.00188184
EIF3D	chr22:36906896-36925277	0.511239	5e-05	0.00102997
SMPD1	chr11:6411643-6416228	0.511518	0.0006	0.00801227
ARNTL	chr11:13299324-13408812	0.513114	0.0011	0.0128843
TMEM185A	chrX:148678215-148713487	0.514277	0.00295	0.0275587
VPS28	chr8:145648999-145653927	0.514964	0.0005	0.00693943
THNSL1	chr10:25270907-25351208	0.515038	0.00325	0.0296197
AP1S2	chrX:15843928-15873137	0.516461	5e-05	0.00102997
STX3	chr11:59522531-59573355	0.51663	0.001	0.0119378
PTBP3	chr9:114758831-115112545	0.516726	5e-05	0.00102997
ANKRA2	chr5:72848024-72861511	0.518893	0.0013	0.0146869
WWC3	chrX:9983794-10112518	0.519876	0.00015	0.002612
NKD2	chr5:1009076-1038927	0.520347	0.0032	0.0292661
C4orf3	chr4:120217573-120225600	0.521133	5e-05	0.00102997
CAMK2N1	chr1:20808883-20812728	0.52155	0.00015	0.002612
SLC4A8	chr12:51745832-51909547	0.523296	0.0045	0.0380142
MICAL2	chr11:12132137-12285331	0.524136	0.0001	0.00188184
RTCA	chr1:100731713-100758325	0.524716	5e-05	0.00102997
ZNF586	chr19:58281019-58291984	0.526883	0.0059	0.0464461
SLC43A2	chr17:1477695-1532130	0.530408	0.0037	0.0326721
SGK1	chr6:134490383-134639196	0.531281	0.00025	0.00400613
CHPF2	chr7:150929584-150935905	0.531555	5e-05	0.00102997
LAMTOR4	chr7:99746529-99751833	0.533048	5e-05	0.00102997
ALPK2	chr18:56148481-56296189	0.535354	0.00295	0.0275587
TNFRSF10B	chr8:22844929-22941132	0.537104	5e-05	0.00102997
PXDC1	chr6:3722835-3752246	0.537403	0.0006	0.00801227
TMEM55A	chr8:92006501-92053203	0.539769	0.0021	0.0213266
KXD1	chr19:18668571-18680197	0.539871	5e-05	0.00102997
ACAP2	chr3:194995464-195163817	0.540839	5e-05	0.00102997
TWF1	chr12:44187525-44200178	0.542034	5e-05	0.00102997
TMEM130	chr7:98444110-98467673	0.542972	0.00265	0.0253918
AGO4	chr1:36273827-36323490	0.544092	5e-05	0.00102997
PSMB10	chr16:67968406-67970780	0.545168	0.00315	0.02891
HHAT	chr1:210501595-210849638	0.546373	0.0004	0.0058565
ZNF599	chr19:35248978-35264134	0.546695	0.0063	0.0485702
ABHD14B	chr3:52002525-52008646	0.549769	0.00065	0.00854024
TMEM245	chr9:111777414-111882225	0.552116	5e-05	0.00102997
RCBTB2	chr13:49063098-49107316	0.552446	0.0023	0.0227561
ZNF783	chr7:148959261-148982085	0.553643	0.0021	0.0213266
DPH3	chr3:16298567-16306496	0.555906	5e-05	0.00102997
DNAH1	chr3:52350334-52434513	0.557645	0.0022	0.0220337
NF2	chr22:29999544-30094589	0.557904	5e-05	0.00102997
SRPR	chr11:126081618-126138877	0.558053	5e-05	0.00102997
ARMC5	chr16:31470316-31478488	0.55816	0.0032	0.0292661
ICAM1	chr19:10381516-10397291	0.559276	0.00045	0.00638804
CHIC1	chrX:72782983-72906937	0.559648	0.00035	0.00530278
SYNE1	chr6:152442818-152958534	0.560018	5e-05	0.00102997
ARHGDIB	chr12:15094949-15114562	0.560161	5e-05	0.00102997
OSTM1	chr6:108362612-108395941	0.561251	5e-05	0.00102997
ZC3H10	chr12:56512029-56516278	0.562286	0.00225	0.0223971
FAM111A	chr11:58910317-58922511	0.562677	0.0007	0.00908748
ADPRM	chr17:10600926-10614875	0.562821	0.00485	0.040191
SLC41A2	chr12:105197274-105322472	0.563045	0.00175	0.0185813
STX12	chr1:28099693-28150963	0.564091	0.0001	0.00188184
CARD10	chr22:37886399-37915210	0.565767	0.00475	0.0395631
SFT2D1	chr6:166733516-166755991	0.566073	0.00285	0.026855
ZFAND2A	chr7:1192542-1199855	0.568176	0.004	0.0346879
ETFB	chr19:51848408-51869672	0.570162	0.00085	0.0105223
ASNS	chr7:97481428-97501854	0.570471	5e-05	0.00102997
C12orf5	chr12:4430358-4469190	0.573888	0.0001	0.00188184
NFE2L3	chr7:26191846-26226756	0.574508	5e-05	0.00102997
SRD5A3	chr4:56212387-56251747	0.575319	0.0036	0.0319619
ARHGAP36	chrX:130192215-130223857	0.579042	5e-05	0.00102997
FAM214B	chr9:35104117-35115893	0.579156	0.0003	0.00466429
SNAP23	chr15:42787503-42825259	0.580353	5e-05	0.00102997
ENOX2	chrX:129757356-130037208	0.580407	0.0001	0.00188184
TMEM229A	chr7:123670969-123673523	0.585017	5e-05	0.00102997
DCTD	chr4:183811243-183838630	0.585504	5e-05	0.00102997
GABARAPL1	chr12:10365488-10375724	0.586657	0.0009	0.010985
UAP1L1	chr9:139971952-139978990	0.586987	0.00495	0.0408641
PEX2	chr8:77892493-77913280	0.587201	5e-05	0.00102997
GSTO1	chr10:106013951-106027222	0.587386	5e-05	0.00102997
METTL21B	chr12:58166382-58176324	0.588155	0.00155	0.0168131
CYSTM1	chr5:139554652-139623374	0.591659	0.00145	0.0159001
SSBP1	chr7:141438120-141450288	0.594521	5e-05	0.00102997
CRYBG3	chr3:97540883-97691295	0.595592	0.0024	0.0234963
DHFRL1	chr3:93776765-93845630	0.597018	0.00315	0.02891
LONRF1	chr8:12579405-12612992	0.598331	0.0001	0.00188184
NFKBIE	chr6:44225902-44233525	0.598722	0.00625	0.0483847
CTGF	chr6:132269316-132272518	0.599325	5e-05	0.00102997
ULK3	chr15:75128458-75135552	0.60113	5e-05	0.00102997
NDUFS4	chr5:52856464-52979171	0.60218	5e-05	0.00102997
FAM206A	chr9:111696672-111703237	0.604882	5e-05	0.00102997
C19orf24	chr19:1275519-1279243	0.605568	0.0028	0.0265756
CD58	chr1:117057155-117113715	0.608696	0.0017	0.0181241
CCNC	chr6:99990262-100016690	0.609528	5e-05	0.00102997
CCDC22	chrX:49091926-49121288	0.609534	0.00435	0.0371314
UBA7	chr3:49842637-49851391	0.60963	0.005	0.0411728
MAOB	chrX:43625856-43741721	0.609697	0.00075	0.00960294
ISY1	chr3:128806411-128880073	0.613902	0.00045	0.00638804
KHNYN	chr14:24899140-24912007	0.615846	5e-05	0.00102997
OCIAD2	chr4:48887404-48908815	0.619593	5e-05	0.00102997
SPARC	chr5:151040656-151066615	0.619593	5e-05	0.00102997
SLC18A1	chr8:20002365-20040717	0.61997	0.00105	0.0124212
ZFAND2B	chr2:220071505-220074373	0.620227	0.00055	0.00749009
IQGAP2	chr5:75699148-76003957	0.621578	0.0008	0.0100173
ENPP2	chr8:120569316-120651106	0.622379	0.0001	0.00188184
PHLDA3	chr1:201434606-201438299	0.622859	0.0001	0.00188184
RPL39L	chr3:186838740-186857263	0.627936	0.0002	0.00334015
TIGD2	chr4:90033967-90036052	0.628276	0.00215	0.0216325
EDA2R	chrX:65815481-65859140	0.62873	5e-05	0.00102997
COX7B	chrX:77154960-77160881	0.631426	5e-05	0.00102997
ITGB3	chr17:45331207-45390077	0.632486	0.00075	0.00960294
OMA1	chr1:58946390-59012446	0.632659	0.00105	0.0124212
ARRDC2	chr19:18111943-18124911	0.634461	0.003	0.0279259
TRMT10A	chr4:100467863-100485189	0.635757	0.00235	0.0231107
SQSTM1	chr5:179224597-179285840	0.637363	0.0001	0.00188184
SLC9A8	chr20:48429249-48508779	0.638302	0.0006	0.00801227
CDK17	chr12:96672038-96794366	0.638699	5e-05	0.00102997
EMB	chr5:49692030-49737234	0.639329	5e-05	0.00102997
NUDT1	chr7:2281856-2290780	0.64121	5e-05	0.00102997
TUSC1	chr9:25676386-25678856	0.641403	0.0006	0.00801227
SLC41A3	chr3:125725199-125820391	0.642695	5e-05	0.00102997
TCEB1	chr8:74857372-74884522	0.643622	5e-05	0.00102997
NLRX1	chr11:119039439-119054725	0.647546	0.0002	0.00334015
BAK1	chr6:33540322-33548070	0.647835	0.00015	0.002612
SFXN5	chr2:73169164-73298965	0.652309	0.00085	0.0105223
TMEM209	chr7:129804554-129845338	0.652435	5e-05	0.00102997
PRKAB2	chr1:146626684-146644129	0.653457	5e-05	0.00102997
WASH1	chr9:11986-29739	0.65372	0.0007	0.00908748
ELL2	chr5:95220801-95297775	0.654595	5e-05	0.00102997
TAP1	chr6_ssto_hap7:4239266-4252521	0.654645	0.0021	0.0213266
CEBPB	chr20:48807119-48809227	0.654729	0.0027	0.0257575
C12orf45	chr12:105380097-105388505	0.655217	0.0008	0.0100173
UFC1	chr1:161123533-161128646	0.65687	5e-05	0.00102997
ITGA6	chr2:173292313-173371181	0.657865	5e-05	0.00102997
DOCK5	chr8:25042286-25270619	0.658372	5e-05	0.00102997
ABRACL	chr6:139349818-139364439	0.659149	0.00145	0.0159001
YOD1	chr1:207217193-207226325	0.659881	5e-05	0.00102997
KIFC3	chr16:57792128-57836439	0.661261	5e-05	0.00102997
UHMK1	chr1:162466963-162499419	0.661694	5e-05	0.00102997
NUDT2	chr9:34329503-34343711	0.665298	0.0003	0.00466429
VPS54	chr2:64119666-64246214	0.666893	5e-05	0.00102997
TTC23	chr15:99676527-99789815	0.667029	0.0033	0.0299084
RGMB	chr5:98104998-98132198	0.667698	5e-05	0.00102997
C17orf59	chr17:8091650-8093564	0.668165	0.00335	0.0301939
HMGA2	chr12:66151799-66360071	0.668167	5e-05	0.00102997
BCAS4	chr20:49411466-49493714	0.673102	0.00315	0.02891
SEC11C	chr18:56807124-56826063	0.67367	5e-05	0.00102997
NOX4	chr11:89057521-89322779	0.679939	0.0039	0.0340468
NIPSNAP3A	chr9:107509968-107522403	0.681614	5e-05	0.00102997
ORAI3	chr16:30960404-30966259	0.682046	5e-05	0.00102997
ZNF880	chr19:52873169-52889046	0.684101	5e-05	0.00102997
NXT2	chrX:108779009-108787927	0.685852	5e-05	0.00102997
UAP1	chr1:162531295-162569633	0.687023	5e-05	0.00102997
ABCA5	chr17:67144147-67323323	0.687218	0.00025	0.00400613
ALG5	chr13:37523907-37573504	0.687976	5e-05	0.00102997
NMB	chr15:85198359-85201802	0.68846	0.00125	0.0142328
NFASC	chr1:204797781-204991950	0.688819	0.0031	0.0285716
ZSCAN20	chr1:33938231-33961995	0.694296	0.0001	0.00188184
TNFAIP6	chr2:152214105-152236562	0.697295	5e-05	0.00102997
GOLGA8A	chr15:34671269-34729667	0.697516	0.00025	0.00400613
KCTD7	chr7:66093867-66108216	0.698058	5e-05	0.00102997
CNTN4	chr3:2140549-3099645	0.703632	5e-05	0.00102997
C9orf69	chr9:139006426-139010731	0.704564	5e-05	0.00102997
ABLIM3	chr5:148521053-148639999	0.706024	0.0029	0.0272083
PDLIM5	chr4:95373007-95589378	0.706374	5e-05	0.00102997
APOLD1	chr12:12878850-12944399	0.709958	0.00025	0.00400613
PLXND1	chr3:129274055-129325582	0.712029	5e-05	0.00102997
NFKB2	chr10:104153866-104162286	0.713026	0.00015	0.002612
ALDH16A1	chr19:49956472-49974305	0.713343	5e-05	0.00102997
PAFAH2	chr1:26286257-26324648	0.713939	5e-05	0.00102997
DNAL4	chr22:39174512-39190161	0.715093	0.00075	0.00960294
CTSK	chr1:150768683-150780917	0.717812	0.00415	0.0357278
GABPB1	chr15:50569388-50650503	0.718269	5e-05	0.00102997
DDX60	chr4:169137441-169239958	0.719105	5e-05	0.00102997
NEFL	chr8:24808468-24814383	0.723353	5e-05	0.00102997
DRAM1	chr12:102271104-102317401	0.723499	5e-05	0.00102997
NBEA	chr13:35516423-36705514	0.724414	5e-05	0.00102997
MARVELD1	chr10:99473464-99477909	0.725341	5e-05	0.00102997
GBP3	chr1:89472359-89488549	0.739786	0.00035	0.00530278
FXYD5	chr19:35645624-35660788	0.742422	5e-05	0.00102997
CSRP1	chr1:201452657-201476387	0.744494	5e-05	0.00102997
PPP2R1B	chr11:111473169-111637169	0.745307	5e-05	0.00102997
HBEGF	chr5:139712427-139726188	0.747749	0.0009	0.010985
SMIM4	chr3:52570620-52574586	0.74799	0.0033	0.0299084
TMTC1	chr12:29653745-29937692	0.748238	0.0011	0.0128843
RABEP2	chr16:28889808-28936532	0.754481	0.00045	0.00638804
MMADHC	chr2:150426146-150444330	0.760101	5e-05	0.00102997
PSG5	chr19:43671894-43690688	0.765122	0.0015	0.0163933
POPDC3	chr6:105585561-105627858	0.775661	0.0001	0.00188184
LIPT1	chr2:99771417-99779613	0.779242	0.0009	0.010985
HECTD2	chr10:93066718-93371217	0.782781	5e-05	0.00102997
ADAMTS5	chr21:28290230-28339439	0.78716	5e-05	0.00102997
PLA2G6	chr22:38507501-38577836	0.78751	0.00385	0.033723
ITPRIP	chr10:106069453-106098251	0.789926	5e-05	0.00102997
NPTX1	chr17:78440632-78450404	0.790197	0.0002	0.00334015
PDE7B	chr6:136172833-136516709	0.794221	5e-05	0.00102997
SESN2	chr1:28585962-28609002	0.795995	5e-05	0.00102997
CD68	chr17:7482804-7485429	0.797246	0.00015	0.002612
GFPT1	chr2:69546900-69614386	0.800095	5e-05	0.00102997
ITGA5	chr12:54789044-54813050	0.801301	5e-05	0.00102997
TOMM7	chr7:22852250-22862471	0.802586	5e-05	0.00102997
TCEANC	chrX:13671306-13682247	0.802799	0.00545	0.0438552
HS3ST3A1	chr17:13399005-13505244	0.803246	0.00045	0.00638804
COTL1	chr16:84599203-84651669	0.807626	5e-05	0.00102997
IFIT3	chr10:91087601-91100725	0.811351	0.0041	0.035414
PEG10	chr7:94285636-94299006	0.811682	5e-05	0.00102997
ZNF75A	chr16:3348807-3368576	0.812734	0.00215	0.0216325
IL4R	chr16:27325229-27376099	0.822895	0.001	0.0119378
TMEM220	chr17:10616638-10718481	0.823158	0.00255	0.024596
C5orf28	chr5:43444353-43483992	0.826076	5e-05	0.00102997
PIGP	chr21:38437663-38445458	0.830814	5e-05	0.00102997
DNAJC1	chr10:22045476-22292650	0.831746	5e-05	0.00102997
CSRNP1	chr3:39183341-39195102	0.837138	0.0001	0.00188184
NABP1	chr2:192542797-192553248	0.839088	0.00035	0.00530278
SEL1L3	chr4:25749048-25864610	0.839789	5e-05	0.00102997
OTOR	chr20:16729002-16732809	0.84273	0.00045	0.00638804
GPCPD1	chr20:5525079-5591672	0.844449	5e-05	0.00102997
TNFRSF12A	chr16:3070312-3072383	0.845899	5e-05	0.00102997
PIK3IP1	chr22:31677578-31688520	0.857839	5e-05	0.00102997
ZYG11A	chr1:53308182-53360247	0.864083	0.00055	0.00749009
ADAMTS6	chr5:64444562-64777704	0.869066	5e-05	0.00102997
MPP4	chr2:202509596-202563417	0.870505	0.00035	0.00530278
GFRA1	chr10:117816441-118033126	0.870703	5e-05	0.00102997
KCTD18	chr2:201353683-201374792	0.876401	5e-05	0.00102997
F2RL2	chr5:75699148-76003957	0.880094	5e-05	0.00102997
NCAM2	chr21:22370632-22912517	0.881443	0.00015	0.002612
POSTN	chr13:38136718-38172981	0.885886	5e-05	0.00102997
FSTL3	chr19:676388-683392	0.888947	5e-05	0.00102997
NEGR1	chr1:71868624-72748277	0.889441	5e-05	0.00102997
EBF1	chr5:158122922-158526788	0.891508	0.0012	0.0137958
GALR1	chr18:74962007-74982096	0.897281	0.0045	0.0380142
HEY1	chr8:80676244-80680098	0.905779	5e-05	0.00102997
CNTNAP4	chr16:76311175-76593135	0.908309	0.00105	0.0124212
ZNF524	chr19:56111729-56114504	0.910843	0.0008	0.0100173
SPRYD3	chr12:53436972-53473204	0.920284	0.0009	0.010985
BDNF	chr11:27528398-27743605	0.923743	5e-05	0.00102997
GLIS3	chr9:3824127-4300035	0.925559	5e-05	0.00102997
TRAF3IP2	chr6:111804674-111927477	0.930181	0.00105	0.0124212
DPM3	chr1:155112366-155112996	0.93411	5e-05	0.00102997
BST1	chr4:15704572-15733796	0.935129	0.00025	0.00400613
GJD3	chr17:38516904-38520945	0.93791	0.00015	0.002612
CDKN1A	chr6:36644236-36655116	0.939934	5e-05	0.00102997
ANKAR	chr2:190540710-190611376	0.940734	0.00125	0.0142328
SLC25A34	chr1:16062808-16067884	0.946958	0.00225	0.0223971
LGR5	chr12:71833812-71978621	0.958797	5e-05	0.00102997
GTSF1	chr12:54849735-54867386	0.959571	0.00015	0.002612
ABCG1	chr21:43619798-43717354	0.962244	5e-05	0.00102997
C8orf4	chr8:40010986-40012827	0.963356	0.0014	0.0155081
SERPINE1	chr7:100770369-100782547	0.964889	5e-05	0.00102997
F2RL1	chr5:76114832-76131140	0.970187	5e-05	0.00102997
CLDN1	chr3:190023489-190040235	0.977331	0.0014	0.0155081
MSRA	chr8:9911829-10286401	0.981389	0.0001	0.00188184
ZNF274	chr19:58694395-58724927	0.982608	0.0001	0.00188184
RINL	chr19:39358471-39368919	0.989767	5e-05	0.00102997
PSG4	chr19:43696853-43709926	0.996036	5e-05	0.00102997
TFPI2	chr7:93514708-93520303	0.998012	5e-05	0.00102997
ANKRD33B	chr5:10564434-10657928	1.00669	5e-05	0.00102997
STAT5A	chr17:40439564-40463960	1.01121	5e-05	0.00102997
TNFAIP2	chr14:103592663-103603776	1.01122	0.00015	0.002612
CACNA1G	chr17:48633567-48704832	1.01815	5e-05	0.00102997
GABPA	chr21:27096790-27144771	1.0232	5e-05	0.00102997
SYT4	chr18:40847856-40857615	1.02851	5e-05	0.00102997
JAG1	chr20:10618331-10654694	1.03327	5e-05	0.00102997
CSDA	chr12:10851675-10875953	1.03389	0.00045	0.00638804
PTN	chr7:136912091-137028546	1.03809	5e-05	0.00102997
HERC5	chr4:89378267-89427319	1.03858	0.0001	0.00188184
CDC42EP1	chr22:37956470-37965410	1.04604	0.00015	0.002612
MYCT1	chr6:153019029-153045715	1.05397	0.0001	0.00188184
SNX10	chr7:26331514-26413949	1.05557	0.00035	0.00530278
GLIPR1	chr12:75874512-75905418	1.05713	0.00115	0.013374
PTPN18	chr2:131113579-131132982	1.05748	5e-05	0.00102997
VSNL1	chr2:17721806-17837706	1.06218	0.00065	0.00854024
SPINT1	chr15:41136245-41149853	1.0745	0.0004	0.0058565
SYCP2	chr20:58438617-58507209	1.07659	5e-05	0.00102997
GLYCTK	chr3:52321835-52329272	1.08489	5e-05	0.00102997
NPAP1	chr15:24920540-24928593	1.08579	0.0001	0.00188184
GNG11	chr7:93551015-93555826	1.08596	5e-05	0.00102997
RPL21	chr13:27825691-27830702	1.09242	0.0032	0.0292661
BACE2	chr21:42539727-42648524	1.09628	0.0012	0.0137958
TSPAN8	chr12:71518876-71551779	1.09701	0.00445	0.0377628
CMPK2	chr2:6980683-7006766	1.10127	0.00305	0.0282504
PINLYP	chr19:44080951-44086256	1.1044	0.00185	0.0193909
TIGD7	chr16:3348807-3368576	1.11108	5e-05	0.00102997
PTK2B	chr8:27168998-27316908	1.12019	5e-05	0.00102997
CHGB	chr20:5891973-5906005	1.1224	5e-05	0.00102997
PTPRR	chr12:71031852-71314584	1.12542	5e-05	0.00102997
HLA-B	chr6_ssto_hap7:2655407-2658748	1.14179	5e-05	0.00102997
PDCD1LG2	chr9:5510544-5571282	1.14412	5e-05	0.00102997
CHAC1	chr15:41245635-41248717	1.1469	0.00275	0.02612
DKK1	chr10:54074040-54077417	1.15111	5e-05	0.00102997
CDC42EP5	chr19:54976209-54984422	1.15459	0.0036	0.0319619
PHF11	chr13:50069800-50103117	1.16	0.00465	0.0389538
IL32	chr16:3115312-3119668	1.16012	5e-05	0.00102997
PSTK	chr10:124739555-124749907	1.17622	0.00035	0.00530278
CASP4	chr11:104813593-104839325	1.17681	5e-05	0.00102997
SPTSSB	chr3:161062579-161089871	1.19176	0.0007	0.00908748
MT2A	chr16:56642477-56643409	1.19797	5e-05	0.00102997
GDF15	chr19:18496967-18499986	1.21125	5e-05	0.00102997
BAALC	chr8:104145190-104242533	1.22807	0.00025	0.00400613
PAPPA	chr9:118916070-119164600	1.23029	5e-05	0.00102997
SLC37A1	chr21:43919741-44001550	1.25465	0.00065	0.00854024
SPATA18	chr4:52917592-52963458	1.2983	0.00015	0.002612
CTSO	chr4:156845269-156875048	1.3001	5e-05	0.00102997
CDKN2B	chr9:21994789-22121093	1.30089	0.00015	0.002612
ARHGAP20	chr11:110447758-110583912	1.31859	5e-05	0.00102997
GRB10	chr7:50657759-50861159	1.32142	5e-05	0.00102997
TMEM154	chr4:153547265-153601317	1.33439	5e-05	0.00102997
GPC3	chrX:132669775-133119673	1.38117	5e-05	0.00102997
NUAK2	chr1:205271190-205290883	1.40492	5e-05	0.00102997
PTGER2	chr14:52781015-52795322	1.41221	5e-05	0.00102997
PCOLCE2	chr3:142536701-142608045	1.41426	5e-05	0.00102997
INHA	chr2:220436953-220440435	1.44321	0.00535	0.0432906
KIRREL3	chr11:126293395-126870766	1.4696	0.0001	0.00188184
TNNT1	chr19:55644160-55660606	1.47012	0.0001	0.00188184
KRT80	chr12:52562779-52585784	1.48579	5e-05	0.00102997
SLC2A3	chr12:8071823-8088892	1.53012	5e-05	0.00102997
TRIM7	chr5:180620923-180632177	1.55775	0.00105	0.0124212
CTSS	chr1:150702671-150738433	1.55794	5e-05	0.00102997
SERPINB8	chr18:61637262-61656608	1.58787	5e-05	0.00102997
MICB	chr6_ssto_hap7:2796670-2809708	1.62305	5e-05	0.00102997
TNFRSF9	chr1:7975930-8003225	1.67053	5e-05	0.00102997
POU3F3	chr2:105471968-105473471	1.70389	0.0004	0.0058565
TNFSF9	chr19:6531009-6535939	1.711	0.0001	0.00188184
DHRS2	chr14:24105572-24114848	1.78254	0.0003	0.00466429
PHLDA2	chr11:2949502-2950650	1.82872	0.0012	0.0137958
FAM162B	chr6:117073359-117086886	1.87526	0.0057	0.045281
MMP3	chr11:102654406-102714342	1.89142	5e-05	0.00102997
TMEM99	chr17:38974368-38992526	1.90463	0.0014	0.0155081
PI15	chr8:75736771-75767264	1.91459	5e-05	0.00102997
NELL1	chr11:20691116-21597229	1.92065	5e-05	0.00102997
FAM196B	chr5:169064250-169510386	1.94604	5e-05	0.00102997
TAC3	chr12:57403780-57410344	1.96856	0.0005	0.00693943
SLC7A11	chr4:138948576-139163503	1.9804	5e-05	0.00102997
CD274	chr9:5450502-5470567	2.0018	5e-05	0.00102997
FGL1	chr8:17721899-17753047	2.03267	0.00015	0.002612
HTR1B	chr6:78171947-78173120	2.07653	0.004	0.0346879
IL11	chr19:55875749-55881831	2.11994	5e-05	0.00102997
IL8	chr4:74606222-74609433	3.20351	5e-05	0.00102997
