# Supplementary material for: The autism-associated gene chromodomain helicase DNA-binding protein 8 (CHD8) regulates noncoding RNAs and autism-related genes
Source: Transl Psychiatry. 2015 May 19;5(5):e568–. doi: 10.1038/tp.2015.62 (PMC4471293; doi:10.1038/tp.2015.62)
Supplement: Supplementary Table 3 [file tp201562x5.xls]

## Sheet: Sheet1
Supplementary Table 3. Differentially expressed non-coding genes identified using the UCSC Hg19 gene annotation
Gene	Locus	Log2 Fold Change	p value	q value
RNU6ATAC	chr9:137029561-137029686	-1.74336	0.00035	0.00530278
MGC16121	chrX:133677406-133680741	-1.65902	5e-05	0.00102997
H19	chr11:2016405-2019065	-1.60876	5e-05	0.00102997
SNORA34	chr12:49046994-49076035	-1.38783	5e-05	0.00102997
SNORA76	chr17:62223698-62223831	-1.34333	0.00605	0.0472849
SNORD104	chr17:62223437-62223517	-1.06341	5e-05	0.00102997
SNORA8	chr11:93465526-93465665	-1.05175	5e-05	0.00102997
SNORD50A	chr6:86386724-86388451	-1.03602	0.0017	0.0181241
SNORA18	chr11:93466631-93466763	-0.973608	5e-05	0.00102997
SNORD114-12	chr14:101435284-101435358	-0.970515	0.0003	0.00466429
SNORD17	chr20:17922243-17949490	-0.953406	0.0003	0.00466429
SNORD89	chr2:101889397-101889511	-0.88296	0.00585	0.0463317
ZNF204P	chr6:27325601-27343153	-0.791639	0.0064	0.049225
SNORD99	chr1:28879528-28908366	-0.781966	0.00315	0.02891
NUDT4P1	chr12:93771700-93797024	-0.754456	5e-05	0.00102997
PKI55	chr2:217081611-217084915	-0.696122	5e-05	0.00102997
SNORD60	chr16:2205023-2205106	-0.68201	0.0019	0.0198353
SNORD5	chr11:93466393-93466466	-0.668073	0.00085	0.0105223
LOC401397	chr7:112756772-112758637	-0.636203	5e-05	0.00102997
ANKRD36BP1	chr1:168214818-168216668	-0.535621	5e-05	0.00102997
TERC	chr3:169482397-169482848	-0.5151	0.00015	0.002612
LOC100506548	chr5:40825364-40829244	-0.482782	0.00015	0.002612
ZNF37BP	chr10:43008960-43048280	-0.481988	5e-05	0.00102997
TUG1	chr22:31365633-31375380	-0.329363	0.0037	0.0326721
LINC00674	chr17:66097695-66132070	0.339947	0.0031	0.0285716
LOC730101	chr6:52529198-52533951	0.401449	0.0029	0.0272083
SNHG8	chr4:119199916-119200978	0.418698	0.0063	0.0485702
TEKT4P2	chr21:9907188-9968593	0.439325	0.0002	0.00334015
LOC253039	chr9:123605319-123616651	0.439392	0.0037	0.0326721
LOC646719	chr5:36871462-36876796	0.465106	0.0001	0.00188184
LOC100132352	chr9:68726540-68748372	0.500687	0.0027	0.0257575
RNF216P1	chr7:5013615-5037800	0.506955	0.0005	0.00693943
DNM3OS	chr1:171810620-172381857	0.515956	0.0009	0.010985
NBLA00301	chr4:174451608-174462981	0.548223	0.00015	0.002612
FAM86DP	chr3:75470702-75484266	0.568401	0.0033	0.0299084
LOC100505738	chr5:8457799-8463209	0.594596	0.00335	0.0301939
GATA3-AS1	chr10:8092412-8095447	0.609768	0.00125	0.0142328
ZNF674-AS1	chrX:46404924-46407910	0.636733	0.00325	0.0296197
CRNDE	chr16:54952776-54963101	0.639107	5e-05	0.00102997
LOC100131564	chr1:93775665-93811368	0.63987	0.00015	0.002612
LOC728431	chr1:37920479-37940044	0.679619	0.0059	0.0464461
LOC100506714	chr22:45529638-45559662	0.698025	0.0029	0.0272083
WASH5P	chr19:60950-70966	0.712981	0.00025	0.00400613
LOC646903	chr3:149689065-149691029	0.717567	0.0021	0.0213266
LOC375295	chr2:177494308-177502302	0.740187	5e-05	0.00102997
MIR100HG	chr11:121959810-122073770	0.741167	5e-05	0.00102997
AMZ2P1	chr17:62962667-62971703	0.767086	0.0001	0.00188184
LOC400027	chr12:46119502-46121704	0.795176	0.0002	0.00334015
LOC392232	chr8:73117533-73163869	0.802661	5e-05	0.00102997
LOC550112	chr4:68566995-68588222	0.805681	5e-05	0.00102997
DKFZp686D0853	chrX:110754889-110765627	0.849893	5e-05	0.00102997
MIR3648	chr21:9825831-9826011	0.880444	0.0003	0.00466429
LOC284751	chr20:48909256-48931456	0.898471	5e-05	0.00102997
LOC645166	chr1:148928285-148953054	0.935435	0.00085	0.0105223
LOC100128822	chr7:152161208-152162630	0.948626	5e-05	0.00102997
LOC150568	chr2:105050804-105129215	0.965408	0.0002	0.00334015
LOC401320	chr7:30587972-30617395	0.977688	5e-05	0.00102997
KLRAP1	chr12:10741076-10752434	1.01102	0.00135	0.015173
DKFZP434I0714	chr4:153457415-153460415	1.02637	5e-05	0.00102997
MIR22HG	chr17:1614797-1619566	1.05621	5e-05	0.00102997
DKFZP686I15217	chr6:2988200-2991405	1.21144	0.0005	0.00693943
LOC100270746	chr6:26924771-26991753	1.28615	0.00285	0.026855
LOC100272217	chr9:133452736-133454881	1.36807	0.00015	0.002612
LINC00622	chr1:120140324-120141914	1.51604	0.00265	0.0253918
ZRANB2-AS2	chr1:71547006-71703406	1.59507	0.00645	0.0494059
CN5H6.4	chr22:46691039-46692557	1.71117	0.001	0.0119378
LOC643401	chr5:27472398-27496508	2.75511	0.0018	0.019004
LINC00473	chr6:166337535-166403103	2.84084	0.00555	0.0444136
MIRLET7I	chr12:62997465-62997549	inf	5e-05	0.00102997
SNAR-G2	chr19:49534925-49535044	inf	0.0024	0.0234963
