# Supplementary material for: The autism-associated gene chromodomain helicase DNA-binding protein 8 (CHD8) regulates noncoding RNAs and autism-related genes
Source: Transl Psychiatry. 2015 May 19;5(5):e568–. doi: 10.1038/tp.2015.62 (PMC4471293; doi:10.1038/tp.2015.62)
Supplement: Supplementary Table 4 [file tp201562x6.xls]

## Sheet: Sheet1
Supplementary Table 4. Differentially expressed protein-coding genes identified using ENSEMBL GrCH37 build 37 gene annotation
ENSEMBL ID	Gene	Locus	Log2 Fold Change	p value	q value
ENSG00000163661	PTX3	3:156893011-157251408	-2.55871	5e-05	0.00276149
ENSG00000137501	SYTL2	11:85405266-85522184	-2.46226	5e-05	0.00276149
ENSG00000165029	ABCA1	9:107543282-107691173	-2.28927	5e-05	0.00276149
ENSG00000169271	HSPB3	5:53751444-53752207	-2.21285	0.00045	0.0168343
ENSG00000167244	IGF2	11:2150341-2182571	-2.10954	5e-05	0.00276149
ENSG00000003137	CYP26B1	2:72356366-72375167	-2.10678	5e-05	0.00276149
ENSG00000091879	ANGPT2	8:6261071-6565730	-2.10066	0.0002	0.00878925
ENSG00000139352	ASCL1	12:103230662-103354294	-2.02983	5e-05	0.00276149
ENSG00000198959	TGM2	20:36756862-36794980	-1.99046	5e-05	0.00276149
ENSG00000146674	IGFBP3	7:45951948-45961473	-1.97987	5e-05	0.00276149
ENSG00000196353	CPNE4	3:131252398-132004254	-1.95294	0.00055	0.0191714
ENSG00000157111	TMEM171	5:72416118-72427644	-1.93759	5e-05	0.00276149
ENSG00000172164	SNTB1	8:121392999-121825599	-1.93749	0.00055	0.0191714
ENSG00000173597	SULT1B1	4:70586879-70653679	-1.87151	5e-05	0.00276149
ENSG00000071967	CYBRD1	2:172378756-172414643	-1.81385	5e-05	0.00276149
ENSG00000155324	GRAMD3	5:125695823-125832186	-1.79065	5e-05	0.00276149
ENSG00000183853	KIRREL	1:157963062-158070052	-1.71661	5e-05	0.00276149
ENSG00000134443	GRP	18:56887399-56898006	-1.71442	0.0006	0.0202661
ENSG00000111341	MGP	12:14956505-15059520	-1.6866	0.0005	0.0180841
ENSG00000075223	SEMA3C	7:80371853-80551675	-1.68467	5e-05	0.00276149
ENSG00000164125	FAM198B	4:159045625-159176563	-1.66828	5e-05	0.00276149
ENSG00000162745	OLFML2B	1:161952981-161993644	-1.64555	5e-05	0.00276149
ENSG00000106819	ASPN	9:95059639-95432547	-1.64373	0.00175	0.0447715
ENSG00000144891	AGTR1	3:148415570-148460795	-1.64157	5e-05	0.00276149
ENSG00000109610	SOD3	4:24791533-24802464	-1.63031	0.0008	0.0252967
ENSG00000153993	SEMA3D	7:84624868-84816171	-1.62876	5e-05	0.00276149
ENSG00000152661	GJA1	6:121756837-121770873	-1.59057	5e-05	0.00276149
ENSG00000105974	CAV1	7:116164838-116201233	-1.58949	5e-05	0.00276149
ENSG00000123496	IL13RA2	X:114238537-114254540	-1.58763	0.00015	0.00698632
ENSG00000170961	HAS2	8:122624355-122656933	-1.56567	5e-05	0.00276149
ENSG00000171812	COL8A2	1:36560836-36590821	-1.53756	5e-05	0.00276149
ENSG00000082482	KCNK2	1:215179117-215410436	-1.51507	5e-05	0.00276149
ENSG00000054803	CBLN4	20:54572495-54580528	-1.47779	5e-05	0.00276149
ENSG00000170624	SGCD	5:155297353-156194799	-1.44265	0.00125	0.0351721
ENSG00000123500	COL10A1	6:116422011-116570660	-1.43327	5e-05	0.00276149
ENSG00000013619	MAMLD1	X:149529688-149682448	-1.42193	0.00055	0.0191714
ENSG00000143196	DPT	1:168664696-168698502	-1.40735	5e-05	0.00276149
ENSG00000143867	OSR1	2:19551245-19558414	-1.40274	0.0002	0.00878925
ENSG00000141574	SECTM1	17:80278899-80291950	-1.39643	0.0003	0.0121396
ENSG00000164171	ITGA2	5:51971026-52390609	-1.38453	5e-05	0.00276149
ENSG00000184828	ZBTB7C	18:45553043-45937123	-1.3745	5e-05	0.00276149
ENSG00000183837	PNMA3	X:152224765-152228827	-1.35917	5e-05	0.00276149
ENSG00000172985	SH3RF3	2:109745803-110262207	-1.35092	5e-05	0.00276149
ENSG00000074181	NOTCH3	19:15270443-15311792	-1.34577	5e-05	0.00276149
ENSG00000180447	GAS1	9:89559278-89562104	-1.33259	5e-05	0.00276149
ENSG00000115594	IL1R1	2:102681003-102798568	-1.33063	5e-05	0.00276149
ENSG00000011465	DCN	12:91539024-91576900	-1.32347	5e-05	0.00276149
ENSG00000100234	TIMP3	22:32908538-33454358	-1.30865	5e-05	0.00276149
ENSG00000041982	TNC	9:117782805-117880536	-1.30025	5e-05	0.00276149
ENSG00000126709	IFI6	1:27992571-27998729	-1.30023	5e-05	0.00276149
ENSG00000205403	CFI	4:110661851-110723335	-1.29522	5e-05	0.00276149
ENSG00000181104	F2R	5:75699073-76031606	-1.29504	5e-05	0.00276149
ENSG00000158270	COLEC12	18:319360-500722	-1.28716	5e-05	0.00276149
ENSG00000130270	ATP8B3	19:1782073-1812275	-1.28435	0.0004	0.0153502
ENSG00000169744	LDB2	4:16402052-16900432	-1.26667	0.0011	0.0322272
ENSG00000103888	KIAA1199	15:81071683-81282219	-1.24884	5e-05	0.00276149
ENSG00000164484	TMEM200A	6:130686878-130764208	-1.23882	5e-05	0.00276149
ENSG00000162630	B3GALT2	1:193091146-193223031	-1.23018	0.0007	0.0228872
ENSG00000154096	THY1	11:119252487-119397374	-1.22461	5e-05	0.00276149
ENSG00000113594	LIFR	5:38475064-38671318	-1.20672	5e-05	0.00276149
ENSG00000069493	CLEC2D	12:9817564-9848823	-1.1981	0.0019	0.0477131
ENSG00000196549	MME	3:154741912-154901497	-1.18711	5e-05	0.00276149
ENSG00000024422	EHD2	19:48110780-48246391	-1.17391	5e-05	0.00276149
ENSG00000169851	PCDH7	4:30722036-31148422	-1.16442	0.00015	0.00698632
ENSG00000132669	RIN2	20:19867164-19983101	-1.15484	0.0001	0.00498415
ENSG00000117595	IRF6	1:209959035-209979465	-1.14434	5e-05	0.00276149
ENSG00000107537	PHYH	10:13319795-13344412	-1.14431	5e-05	0.00276149
ENSG00000114978	MOB1A	2:74379654-74406025	-1.13241	5e-05	0.00276149
ENSG00000152518	ZFP36L2	2:43393799-43823185	-1.13	0.00035	0.0138208
ENSG00000198576	ARC	8:143692404-143696833	-1.1237	0.00045	0.0168343
ENSG00000140092	FBLN5	14:92335755-92414331	-1.12076	5e-05	0.00276149
ENSG00000100888	CHD8	14:21853352-21924285	-1.12044	0.0004	0.0153502
ENSG00000267954	AP000349.1	22:24105207-24126503	-1.11907	0.0006	0.0202661
ENSG00000139329	LUM	12:91496405-91505608	-1.11399	5e-05	0.00276149
ENSG00000143870	PDIA6	2:10861774-10978103	-1.10254	5e-05	0.00276149
ENSG00000121440	PDZRN3	3:73431583-73675149	-1.10139	5e-05	0.00276149
ENSG00000168615	ADAM9	8:38854387-38962663	-1.0969	5e-05	0.00276149
ENSG00000182747	SLC35D3	6:137243401-137246777	-1.09158	5e-05	0.00276149
ENSG00000242616	GNG10	9:114393631-114432526	-1.09061	5e-05	0.00276149
ENSG00000170965	PLAC1	X:133699867-133898352	-1.08691	0.00075	0.0242312
ENSG00000243147	MRPL33	2:27994583-28561768	-1.07566	5e-05	0.00276149
ENSG00000185532	PRKG1	10:52750944-54073888	-1.07339	0.0007	0.0228872
ENSG00000185585	OLFML2A	9:127539436-127577164	-1.06412	5e-05	0.00276149
ENSG00000142089	IFITM3	11:318639-330122	-1.0583	5e-05	0.00276149
ENSG00000129116	PALLD	4:169277885-169931426	-1.05564	5e-05	0.00276149
ENSG00000213626	LBH	2:30454396-30546596	-1.05125	0.0011	0.0322272
ENSG00000099377	HSD3B7	16:30996518-31000473	-1.05109	5e-05	0.00276149
ENSG00000162849	KIF26B	1:245318286-245872733	-1.04043	5e-05	0.00276149
ENSG00000142166	IFNAR1	21:34696733-34732168	-1.02574	5e-05	0.00276149
ENSG00000141338	ABCA8	17:66863432-66951533	-1.02485	0.0011	0.0322272
ENSG00000136205	TNS3	7:47314751-47622156	-1.02248	5e-05	0.00276149
ENSG00000113583	C5orf15	5:133291200-133304478	-1.02088	5e-05	0.00276149
ENSG00000143815	LBR	1:225589203-225616627	-1.02069	5e-05	0.00276149
ENSG00000169047	IRS1	2:227596032-227664475	-1.01598	5e-05	0.00276149
ENSG00000171914	TLN2	15:62682724-63176233	-1.01129	5e-05	0.00276149
ENSG00000136478	TEX2	17:62224586-62340661	-0.998149	5e-05	0.00276149
ENSG00000170379	FAM115C	7:143318042-143534026	-0.9929	5e-05	0.00276149
ENSG00000124260	MAGEA10	X:151282525-151307033	-0.992873	0.0004	0.0153502
ENSG00000133216	EPHB2	1:23037331-23241818	-0.984757	5e-05	0.00276149
ENSG00000169282	KCNAB1	3:155755489-156256545	-0.981038	5e-05	0.00276149
ENSG00000113389	NPR3	5:32689175-32791819	-0.977982	5e-05	0.00276149
ENSG00000135842	FAM129A	1:184759857-184943682	-0.975735	5e-05	0.00276149
ENSG00000127585	FBXL16	16:734621-755829	-0.974367	0.0002	0.00878925
ENSG00000048740	CELF2	10:11047258-11378674	-0.960439	0.0001	0.00498415
ENSG00000104442	ARMC1	8:66514693-66546442	-0.95663	5e-05	0.00276149
ENSG00000104765	BNIP3L	8:26236774-26371608	-0.95397	5e-05	0.00276149
ENSG00000111371	SLC38A1	12:46576845-46663800	-0.953035	5e-05	0.00276149
ENSG00000134352	IL6ST	5:55230922-55290821	-0.951867	0.0007	0.0228872
ENSG00000109099	PMP22	17:15133094-15169024	-0.949851	5e-05	0.00276149
ENSG00000139209	SLC38A4	12:47158545-47226191	-0.946652	5e-05	0.00276149
ENSG00000104368	PLAT	8:42032235-42065242	-0.944764	5e-05	0.00276149
ENSG00000213694	S1PR3	9:91605777-91619925	-0.936904	5e-05	0.00276149
ENSG00000197614	MFAP5	12:8786962-8815484	-0.932281	5e-05	0.00276149
ENSG00000171094	ALK	2:29415639-30144432	-0.928754	5e-05	0.00276149
ENSG00000102908	NFAT5	16:69598996-69738569	-0.924365	0.0004	0.0153502
ENSG00000185201	IFITM2	11:307630-315272	-0.922398	5e-05	0.00276149
ENSG00000134363	FST	5:52776238-52782964	-0.922367	5e-05	0.00276149
ENSG00000168386	FILIP1L	3:99536677-99897447	-0.920229	5e-05	0.00276149
ENSG00000138696	BMPR1B	4:95679118-96079599	-0.91608	5e-05	0.00276149
ENSG00000162817	C1orf115	1:220863186-220872499	-0.915927	0.00055	0.0191714
ENSG00000151136	BTBD11	12:107712189-108053419	-0.907595	0.00015	0.00698632
ENSG00000169604	ANTXR1	2:69240309-69476459	-0.900056	5e-05	0.00276149
ENSG00000185559	DLK1	14:101192041-101201539	-0.89721	5e-05	0.00276149
ENSG00000166347	CYB5A	18:71920529-71959251	-0.885907	5e-05	0.00276149
ENSG00000125848	FLRT3	20:13829892-16033842	-0.883447	0.00015	0.00698632
ENSG00000176204	LRRTM4	2:76974844-77820445	-0.878034	5e-05	0.00276149
ENSG00000157570	TSPAN18	11:44740941-44972840	-0.873769	0.0004	0.0153502
ENSG00000110931	CAMKK2	12:121675496-121736111	-0.872161	5e-05	0.00276149
ENSG00000119508	NR4A3	9:102584136-102629173	-0.870478	0.00045	0.0168343
ENSG00000189184	PCDH18	4:138440071-138453648	-0.867883	5e-05	0.00276149
ENSG00000128606	LRRC17	7:102453307-102715286	-0.863579	0.0002	0.00878925
ENSG00000058668	ATP2B4	1:203595688-203713209	-0.862913	5e-05	0.00276149
ENSG00000156113	KCNMA1	10:78629358-79398353	-0.859887	5e-05	0.00276149
ENSG00000168385	SEPT2	2:242166678-242293442	-0.858976	0.0005	0.0180841
ENSG00000257207	LIMS3	2:111143953-111230652	-0.858202	0.0013	0.0362051
ENSG00000101213	PTK6	20:62159777-62168723	-0.853826	0.00125	0.0351721
ENSG00000169756	LIMS1	2:109150856-109303702	-0.849726	5e-05	0.00276149
ENSG00000049130	KITLG	12:88886569-88974628	-0.847928	5e-05	0.00276149
ENSG00000020577	SAMD4A	14:55033814-55260033	-0.844067	5e-05	0.00276149
ENSG00000088899	LZTS3	20:3143262-3154192	-0.84276	5e-05	0.00276149
ENSG00000112144	ICK	6:52866076-52965671	-0.84117	0.0002	0.00878925
ENSG00000170365	SMAD1	4:146402345-146479231	-0.838308	0.0015	0.040266
ENSG00000154556	SORBS2	4:186506597-186877806	-0.833941	0.001	0.0302181
ENSG00000107897	ACBD5	10:27484145-27531059	-0.833773	5e-05	0.00276149
ENSG00000184384	MAML2	11:95709761-96076344	-0.832059	5e-05	0.00276149
ENSG00000049323	LTBP1	2:33172038-33624576	-0.831224	5e-05	0.00276149
ENSG00000187720	THSD4	15:71389290-72075722	-0.826461	5e-05	0.00276149
ENSG00000139289	PHLDA1	12:76419226-76427712	-0.822434	5e-05	0.00276149
ENSG00000164949	GEM	8:95261480-95274578	-0.821029	0.0017	0.0438353
ENSG00000135776	ABCB10	1:229652328-229694442	-0.819727	5e-05	0.00276149
ENSG00000185567	AHNAK2	14:105403580-105444694	-0.813968	5e-05	0.00276149
ENSG00000100625	SIX4	14:61176245-61191066	-0.809318	5e-05	0.00276149
ENSG00000162851	TFB2M	1:246703861-246729626	-0.808409	5e-05	0.00276149
ENSG00000184900	SUMO3	21:46225531-46238694	-0.807928	5e-05	0.00276149
ENSG00000125843	AP5S1	20:3801177-3805949	-0.806631	0.00065	0.021598
ENSG00000151276	MAGI1	3:65339199-66024509	-0.800527	0.0005	0.0180841
ENSG00000175662	TOM1L2	17:17746827-17875736	-0.800482	0.0012	0.0342367
ENSG00000173852	DPY19L1	7:34968487-35077883	-0.796249	0.0003	0.0121396
ENSG00000110104	CCDC86	11:60603468-60623444	-0.792933	0.0001	0.00498415
ENSG00000150457	LATS2	13:21547170-21635686	-0.792727	0.00085	0.0265694
ENSG00000155011	DKK2	4:107842958-108223027	-0.791386	5e-05	0.00276149
ENSG00000136997	MYC	8:128747679-128753674	-0.790432	5e-05	0.00276149
ENSG00000166016	ABTB2	11:34172534-34379555	-0.789507	0.00185	0.046817
ENSG00000173598	NUDT4	12:93771658-93797024	-0.783215	5e-05	0.00276149
ENSG00000168734	PKIG	20:43160425-43280874	-0.781697	5e-05	0.00276149
ENSG00000135622	SEMA4F	2:74881354-74909186	-0.781529	0.0018	0.0457642
ENSG00000146281	PM20D2	6:89855768-89875284	-0.781401	5e-05	0.00276149
ENSG00000164932	CTHRC1	8:104383742-104395225	-0.780545	5e-05	0.00276149
ENSG00000163069	SGCB	4:52886871-52904648	-0.77634	5e-05	0.00276149
ENSG00000163884	KLF15	3:126061477-126076285	-0.776135	0.00045	0.0168343
ENSG00000110880	CORO1C	12:109038884-109125372	-0.774497	5e-05	0.00276149
ENSG00000159200	RCAN1	21:35885439-35987441	-0.772251	5e-05	0.00276149
ENSG00000132386	SERPINF1	17:1665252-1680868	-0.77067	5e-05	0.00276149
ENSG00000127022	CANX	5:179105583-179157926	-0.768764	0.001	0.0302181
ENSG00000196072	BLOC1S2	10:102033712-102046469	-0.767605	5e-05	0.00276149
ENSG00000186480	INSIG1	7:155089485-155101945	-0.765455	5e-05	0.00276149
ENSG00000169118	CSNK1G1	15:64457715-64679886	-0.763432	0.00015	0.00698632
ENSG00000022267	FHL1	X:135229558-135293518	-0.758901	5e-05	0.00276149
ENSG00000120738	EGR1	5:137801178-137805004	-0.752938	5e-05	0.00276149
ENSG00000165197	FIGF	X:15363712-15402498	-0.752844	0.001	0.0302181
ENSG00000147251	DOCK11	X:117629860-117820126	-0.748347	5e-05	0.00276149
ENSG00000128791	TWSG1	18:9334764-9402418	-0.746809	5e-05	0.00276149
ENSG00000198252	STYX	14:53196897-53241716	-0.742911	5e-05	0.00276149
ENSG00000148110	HIATL1	9:97136832-97223324	-0.735415	5e-05	0.00276149
ENSG00000186340	THBS2	6:169613348-169654139	-0.735334	0.0001	0.00498415
ENSG00000138119	MYOF	10:95066185-95242074	-0.734371	5e-05	0.00276149
ENSG00000108424	KPNB1	17:45726841-45762871	-0.73151	0.00045	0.0168343
ENSG00000204852	TCTN1	12:111051831-111142755	-0.730986	0.0006	0.0202661
ENSG00000196154	S100A4	1:153516088-153522612	-0.730412	0.0016	0.0423935
ENSG00000112902	SEMA5A	5:9001885-9546187	-0.729404	0.00105	0.0312667
ENSG00000134291	TMEM106C	12:48357351-48362661	-0.724458	5e-05	0.00276149
ENSG00000168830	HTR1E	6:87647023-87726349	-0.722579	0.00035	0.0138208
ENSG00000172893	DHCR7	11:71139238-71163914	-0.719787	0.0003	0.0121396
ENSG00000182718	ANXA2	15:60639332-60695082	-0.717007	5e-05	0.00276149
ENSG00000162407	PPAP2B	1:56960418-57110974	-0.715235	5e-05	0.00276149
ENSG00000105248	CCDC94	19:4247075-4269087	-0.714162	0.0003	0.0121396
ENSG00000104472	CHRAC1	8:141521396-141527236	-0.71326	0.0012	0.0342367
ENSG00000196159	FAT4	4:126237553-126414087	-0.71225	5e-05	0.00276149
ENSG00000069482	GAL	11:68451246-68458643	-0.711176	5e-05	0.00276149
ENSG00000153113	CAST	5:95220801-96143803	-0.710034	0.00035	0.0138208
ENSG00000086289	EPDR1	7:37723398-38065297	-0.709874	0.00105	0.0312667
ENSG00000100604	CHGA	14:93389424-93401638	-0.709536	5e-05	0.00276149
ENSG00000090054	SPTLC1	9:94794280-94877666	-0.708647	5e-05	0.00276149
ENSG00000196639	HRH1	3:11178778-11305243	-0.708246	5e-05	0.00276149
ENSG00000106554	CHCHD3	7:132469628-132766848	-0.70798	5e-05	0.00276149
ENSG00000179284	DAND5	19:13075972-13085567	-0.705693	0.0003	0.0121396
ENSG00000111540	RAB5B	12:56367696-56388490	-0.705115	5e-05	0.00276149
ENSG00000149212	SESN3	11:94883702-94967268	-0.704088	0.0004	0.0153502
ENSG00000145882	PCYOX1L	5:148737569-148749216	-0.703522	5e-05	0.00276149
ENSG00000110427	KIAA1549L	11:33563617-33718247	-0.70331	5e-05	0.00276149
ENSG00000099250	NRP1	10:33466419-33625190	-0.701906	0.00125	0.0351721
ENSG00000101292	PROKR2	20:5282316-5297378	-0.701888	0.00085	0.0265694
ENSG00000083937	CHMP2B	3:87276420-87304698	-0.698442	0.0006	0.0202661
ENSG00000095370	SH2D3C	9:130500595-130541020	-0.697476	0.0017	0.0438353
ENSG00000110841	PPFIBP1	12:27676363-27848497	-0.697064	0.0005	0.0180841
ENSG00000102226	USP11	X:47092088-47107727	-0.689788	0.00055	0.0191714
ENSG00000174684	B3GNT1	11:66112842-66115163	-0.688662	5e-05	0.00276149
ENSG00000184867	ARMCX2	X:100910266-100914876	-0.688063	0.00035	0.0138208
ENSG00000198743	SLC5A3	21:35445523-35732332	-0.684358	0.0017	0.0438353
ENSG00000088247	KHSRP	19:6413358-6424805	-0.684309	5e-05	0.00276149
ENSG00000132824	SERINC3	20:43124861-43150750	-0.683094	0.00015	0.00698632
ENSG00000124575	HIST1H1D	6:26234439-26235216	-0.681117	5e-05	0.00276149
ENSG00000184117	NIPSNAP1	22:29901867-29977326	-0.680756	0.00105	0.0312667
ENSG00000103966	EHD4	15:42190949-42264776	-0.68023	5e-05	0.00276149
ENSG00000182319	SGK223	8:8175257-8244008	-0.674967	0.00155	0.0412023
ENSG00000165476	REEP3	10:65281122-65384883	-0.67274	5e-05	0.00276149
ENSG00000171729	TMEM51	1:15479027-15546976	-0.669117	0.0001	0.00498415
ENSG00000206527	PTPLB	3:123209666-123304032	-0.667854	5e-05	0.00276149
ENSG00000204381	LAYN	11:111411004-111432264	-0.664987	5e-05	0.00276149
ENSG00000101856	PGRMC1	X:118370215-118378429	-0.664577	5e-05	0.00276149
ENSG00000075624	ACTB	7:5566781-5603415	-0.66375	0.002	0.0497656
ENSG00000171877	FRMD5	15:44162961-44487450	-0.663234	5e-05	0.00276149
ENSG00000018236	CNTN1	12:41086243-41466220	-0.661937	5e-05	0.00276149
ENSG00000111885	MAN1A1	6:119498373-119670926	-0.659433	5e-05	0.00276149
ENSG00000144724	PTPRG	3:61547242-62355005	-0.657505	0.00035	0.0138208
ENSG00000088367	EPB41L1	20:34679425-34820721	-0.654806	0.0008	0.0252967
ENSG00000126217	MCF2L	13:113548691-113754053	-0.652595	0.0014	0.0384659
ENSG00000155760	FZD7	2:202899309-202903160	-0.652232	5e-05	0.00276149
ENSG00000089050	RBBP9	20:18467183-18477887	-0.649692	0.0001	0.00498415
ENSG00000164252	AGGF1	5:76325075-76361059	-0.648782	5e-05	0.00276149
ENSG00000153904	DDAH1	1:85731930-86043933	-0.648444	5e-05	0.00276149
ENSG00000100600	LGMN	14:93170151-93215047	-0.646575	5e-05	0.00276149
ENSG00000065534	MYLK	3:123304388-123603178	-0.645137	5e-05	0.00276149
ENSG00000164056	SPRY1	4:124317949-124324910	-0.644809	0.0013	0.0362051
ENSG00000171843	MLLT3	9:20341662-20622542	-0.642663	0.00175	0.0447715
ENSG00000138759	FRAS1	4:78978723-79465423	-0.640807	5e-05	0.00276149
ENSG00000102531	FNDC3A	13:49550047-49783915	-0.638313	5e-05	0.00276149
ENSG00000125869	LAMP5	20:9485826-9511171	-0.637914	0.0001	0.00498415
ENSG00000111897	SERINC1	6:122764498-122792967	-0.637427	5e-05	0.00276149
ENSG00000136158	SPRY2	13:80910110-80915086	-0.636288	5e-05	0.00276149
ENSG00000180185	FAHD1	16:1845620-1934295	-0.635081	0.00135	0.0374699
ENSG00000168291	PDHB	3:58413356-58419584	-0.635048	5e-05	0.00276149
ENSG00000144711	IQSEC1	3:12938718-13114617	-0.629666	5e-05	0.00276149
ENSG00000117632	STMN1	1:26210671-26233482	-0.628587	5e-05	0.00276149
ENSG00000138829	FBN2	5:127593600-128369335	-0.626112	5e-05	0.00276149
ENSG00000119004	CYP20A1	2:204103662-204163009	-0.625918	0.0008	0.0252967
ENSG00000136830	FAM129B	9:130267617-130341268	-0.625185	0.0005	0.0180841
ENSG00000138675	FGF5	4:81187752-81884910	-0.625111	0.00115	0.0331573
ENSG00000131711	MAP1B	5:71403060-71505395	-0.624785	0.0006	0.0202661
ENSG00000162409	PRKAA2	1:57110994-57181008	-0.622843	5e-05	0.00276149
ENSG00000158258	CLSTN2	3:139654026-140296239	-0.622582	0.0002	0.00878925
ENSG00000166482	MFAP4	17:19240866-19290553	-0.620654	5e-05	0.00276149
ENSG00000113194	FAF2	5:175874628-175937075	-0.620515	5e-05	0.00276149
ENSG00000255823	MTRNR2L8	11:10529433-10530723	-0.620205	0.0003	0.0121396
ENSG00000119801	YPEL5	2:30369806-30383399	-0.617205	0.00015	0.00698632
ENSG00000204388	HSPA1B	6:31795511-31798031	-0.615266	0.0002	0.00878925
ENSG00000035403	VCL	10:75757871-75879918	-0.612011	5e-05	0.00276149
ENSG00000269028	MTRNR2L12	3:96335980-96337000	-0.611604	5e-05	0.00276149
ENSG00000175344	CHRNA7	15:32322690-32464722	-0.609335	5e-05	0.00276149
ENSG00000221866	PLXNA4	7:131808090-132333447	-0.60256	0.002	0.0497656
ENSG00000115525	ST3GAL5	2:86066266-86116137	-0.602021	0.0002	0.00878925
ENSG00000122034	GTF3A	13:27998680-28024739	-0.600783	0.00025	0.0105607
ENSG00000109132	PHOX2B	4:41746098-41826136	-0.599603	0.0001	0.00498415
ENSG00000137726	FXYD6	11:117298488-117748201	-0.596724	0.00015	0.00698632
ENSG00000110395	CBL	11:119076751-119178859	-0.596446	5e-05	0.00276149
ENSG00000157168	NRG1	8:31496901-32622548	-0.592894	0.00025	0.0105607
ENSG00000204227	RING1	6:33176271-33180499	-0.591005	5e-05	0.00276149
ENSG00000029153	ARNTL2	12:27485786-27599558	-0.589699	0.00115	0.0331573
ENSG00000166396	SERPINB7	18:61420168-61472604	-0.589469	0.00025	0.0105607
ENSG00000119326	CTNNAL1	9:111696460-111775809	-0.589107	0.00115	0.0331573
ENSG00000140937	CDH11	16:64977655-65160015	-0.588652	0.00185	0.046817
ENSG00000064393	HIPK2	7:139246315-139720125	-0.581941	0.00095	0.0292478
ENSG00000254726	MEX3A	1:156041803-156051789	-0.579173	5e-05	0.00276149
ENSG00000174013	FBXO45	3:196281055-196315930	-0.577977	0.0001	0.00498415
ENSG00000163820	FYCO1	3:45959395-46037316	-0.577691	0.00145	0.0393764
ENSG00000178966	RMI1	9:86595625-86618985	-0.571888	0.0002	0.00878925
ENSG00000144452	ABCA12	2:215674952-216003151	-0.567227	0.0015	0.040266
ENSG00000146278	PNRC1	6:89790469-89794879	-0.565967	5e-05	0.00276149
ENSG00000103429	BFAR	16:14726671-14763093	-0.565097	0.0006	0.0202661
ENSG00000119950	MXI1	10:111967362-112047123	-0.564495	0.00165	0.0430211
ENSG00000116981	NT5C1A	1:40124792-40137710	-0.562827	0.00085	0.0265694
ENSG00000058804	NDC1	1:54231132-54304533	-0.56249	5e-05	0.00276149
ENSG00000169093	ASMTL	X:1520661-1572655	-0.560991	0.00155	0.0412023
ENSG00000197459	HIST1H2BH	6:26251878-26252303	-0.560482	5e-05	0.00276149
ENSG00000163002	NUP35	2:183982240-184026408	-0.559574	0.0013	0.0362051
ENSG00000158457	TSPAN33	7:128784711-128809538	-0.554768	0.00075	0.0242312
ENSG00000138764	CCNG2	4:78078303-78415440	-0.552403	0.00045	0.0168343
ENSG00000136531	SCN2A	2:166095911-166248818	-0.551349	0.0012	0.0342367
ENSG00000197077	KIAA1671	22:25348696-25593415	-0.550968	0.0003	0.0121396
ENSG00000143320	CRABP2	1:156669397-156675608	-0.550036	5e-05	0.00276149
ENSG00000137962	ARHGAP29	1:94614543-94740624	-0.545717	0.00015	0.00698632
ENSG00000133789	SWAP70	11:9685623-9774538	-0.545465	0.00165	0.0430211
ENSG00000165868	HSPA12A	10:118423206-118502085	-0.545059	0.0005	0.0180841
ENSG00000007402	CACNA2D2	3:50384760-50541675	-0.544145	0.00195	0.0488936
ENSG00000155959	VBP1	X:154425283-154468098	-0.54285	0.0005	0.0180841
ENSG00000196966	HIST1H3E	6:26225382-26225844	-0.536963	5e-05	0.00276149
ENSG00000170962	PDGFD	11:103777913-104035107	-0.536331	0.00175	0.0447715
ENSG00000166741	NNMT	11:113930314-114227293	-0.53564	0.00025	0.0105607
ENSG00000197747	S100A10	1:151955390-151966866	-0.533815	0.0005	0.0180841
ENSG00000166923	GREM1	15:33009470-33026870	-0.530561	5e-05	0.00276149
ENSG00000198176	TFDP1	13:114239012-114295785	-0.527929	0.00165	0.0430211
ENSG00000124942	AHNAK	11:62201015-62323707	-0.527027	5e-05	0.00276149
ENSG00000162378	ZYG11B	1:53192125-53293014	-0.523553	0.00035	0.0138208
ENSG00000165646	SLC18A2	10:118999110-119038941	-0.522226	0.0012	0.0342366
ENSG00000175395	ZNF25	10:38238499-38265561	-0.520778	0.00065	0.021598
ENSG00000075461	CACNG4	17:64961025-65029514	-0.519249	0.0001	0.00498415
ENSG00000184557	SOCS3	17:76352863-76356158	-0.519239	0.00015	0.00698632
ENSG00000104112	SCG3	15:51973549-52013223	-0.518991	0.0002	0.00878925
ENSG00000185650	ZFP36L1	14:69254376-69263190	-0.518201	0.00115	0.0331573
ENSG00000143153	ATP1B1	1:169074934-169337205	-0.515893	0.00055	0.0191714
ENSG00000184348	HIST1H2AK	6:27805657-27806117	-0.51527	0.0002	0.00878925
ENSG00000116133	DHCR24	1:55315305-55354523	-0.514676	0.00105	0.0312667
ENSG00000033170	FUT8	14:65877309-66210839	-0.506767	0.0014	0.0384659
ENSG00000182572	HIST1H3I	6:27839622-27840099	-0.504192	5e-05	0.00276149
ENSG00000106236	NPTX2	7:98246608-98259180	-0.503356	0.001	0.0302181
ENSG00000161671	EMC10	19:50970041-50986608	-0.492683	0.0003	0.0121396
ENSG00000117707	PROX1	1:213991093-214214595	-0.49226	0.00115	0.0331573
ENSG00000100422	CERK	22:47080307-47134158	-0.491637	0.0019	0.0477131
ENSG00000160208	RRP1B	21:45079428-45115958	-0.49152	0.0001	0.00498415
ENSG00000158445	KCNB1	20:47980413-48099184	-0.490774	0.00065	0.021598
ENSG00000055130	CUL1	7:148393558-148498128	-0.490364	0.0001	0.00498415
ENSG00000197846	HIST1H2BF	6:26199747-26200942	-0.487095	0.00015	0.00698632
ENSG00000181472	ZBTB2	6:151685251-151712683	-0.485077	0.00125	0.0351721
ENSG00000171467	ZNF318	6:43263431-43337216	-0.481526	0.0002	0.00878925
ENSG00000149658	YTHDF1	20:61826780-61847586	-0.480987	0.0009	0.0279188
ENSG00000013016	EHD3	2:31456879-31492313	-0.476496	0.00055	0.0191714
ENSG00000104332	SFRP1	8:41119480-41167016	-0.476102	0.00025	0.0105607
ENSG00000177469	PTRF	17:40554469-40575535	-0.460072	0.00025	0.0105607
ENSG00000148358	GPR107	9:132815704-132902448	-0.459914	0.0009	0.0279188
ENSG00000079931	MOXD1	6:132617193-132722684	-0.454952	0.0006	0.0202661
ENSG00000185130	HIST1H2BL	6:27775256-27775709	-0.454048	0.00055	0.0191714
ENSG00000171867	PRNP	20:4666881-4682236	-0.452875	0.00095	0.0292478
ENSG00000187735	TCEA1	8:54879111-54935089	-0.447824	0.0009	0.0279188
ENSG00000185963	BICD2	9:95473644-95527094	-0.445843	0.0006	0.0202661
ENSG00000148730	EIF4EBP2	10:72164134-72188374	-0.442191	0.00045	0.0168343
ENSG00000124766	SOX4	6:21593971-21598847	-0.442167	0.00025	0.0105607
ENSG00000198888	MT-ND1	MT:3306-4262	-0.441019	0.0017	0.0438353
ENSG00000034063	UHRF1	19:4903091-4962165	-0.436919	0.001	0.0302181
ENSG00000106299	WASL	7:123321988-123389121	-0.435736	0.0008	0.0252967
ENSG00000184270	HIST2H2AB	1:149859018-149872351	-0.427286	0.00155	0.0412023
ENSG00000153130	SCOC	4:141178439-141306880	-0.424328	0.00155	0.0412023
ENSG00000198829	SUCNR1	3:151451703-151645963	-0.422842	0.00145	0.0393764
ENSG00000101210	EEF1A2	20:62119365-62130505	-0.422643	0.0006	0.0202661
ENSG00000187837	HIST1H1C	6:26055967-26056699	-0.420787	0.00065	0.021598
ENSG00000107731	UNC5B	10:72972326-73062621	-0.420546	0.00065	0.021598
ENSG00000144746	ARL6IP5	3:69134094-69155217	-0.413295	0.00165	0.0430211
ENSG00000170027	YWHAG	7:75956115-75988348	-0.409861	0.00085	0.0265694
ENSG00000196747	HIST1H2AI	6:27775898-27776429	-0.405793	0.0011	0.0322272
ENSG00000197956	S100A6	1:153506078-153508720	-0.402862	0.001	0.0302181
ENSG00000140948	ZCCHC14	16:87439851-87525651	-0.40284	0.0017	0.0438353
ENSG00000138336	TET1	10:70320412-70454239	-0.401511	0.00095	0.0292478
ENSG00000198518	HIST1H4E	6:26204857-26206266	-0.399463	0.0008	0.0252967
ENSG00000136720	HS6ST1	2:128994289-129076151	-0.398012	0.00145	0.0393764
ENSG00000256316	HIST1H3F	6:26250369-26250835	-0.39174	0.00145	0.0393764
ENSG00000128567	PODXL	7:131185020-131242976	0.376551	0.00165	0.0430211
ENSG00000188243	COMMD6	13:76099349-76123575	0.399404	0.0019	0.0477131
ENSG00000167601	AXL	19:41725107-41767671	0.401121	0.002	0.0497656
ENSG00000102172	SMS	X:21958690-22025798	0.415363	0.0005	0.0180841
ENSG00000048544	MRPS10	6:42174538-42185603	0.420133	0.001	0.0302181
ENSG00000137312	FLOT1	6:30695485-30710510	0.428738	0.00155	0.0412023
ENSG00000187676	B3GALTL	13:31774072-31906413	0.431682	0.00145	0.0393764
ENSG00000135069	PSAT1	9:80912058-80945009	0.433378	0.0008	0.0252967
ENSG00000118946	PCDH17	13:58205943-58303445	0.433594	0.0016	0.0423935
ENSG00000111906	HDDC2	6:125440194-125623282	0.433887	0.00165	0.0430211
ENSG00000163191	S100A11	1:151967006-152020383	0.441885	0.00125	0.0351721
ENSG00000157593	SLC35B2	6:44221832-44225291	0.455185	0.0002	0.00878925
ENSG00000125356	NDUFA1	X:119004496-119010625	0.45778	0.00085	0.0265694
ENSG00000100216	TOMM22	22:39077952-39080818	0.461949	0.00055	0.0191714
ENSG00000101608	MYL12A	18:3247478-3261848	0.462011	0.0006	0.0202661
ENSG00000178567	EPM2AIP1	3:37027356-37034795	0.462531	0.00015	0.00698632
ENSG00000182199	SHMT2	12:57623109-57634498	0.468158	0.0015	0.040266
ENSG00000110218	PANX1	11:93862093-93915138	0.468378	0.00045	0.0168343
ENSG00000139372	TDG	12:104359581-104382652	0.469555	0.0012	0.0342367
ENSG00000140406	MESDC1	15:81293294-81296342	0.471178	0.00125	0.0351721
ENSG00000115944	COX7A2L	2:42560685-42652228	0.473895	0.0001	0.00498415
ENSG00000105829	BET1	7:93592073-93640425	0.481814	0.00065	0.021598
ENSG00000100528	CNIH1	14:54893653-54908149	0.485367	0.0007	0.0228872
ENSG00000183527	PSMG1	21:40546694-40555777	0.486824	0.0013	0.0362051
ENSG00000143575	HAX1	1:154244986-154248351	0.488167	0.00015	0.00698632
ENSG00000181026	AEN	15:89164526-89175513	0.492722	0.0007	0.0228872
ENSG00000186575	NF2	22:29999544-30094587	0.495772	0.0014	0.0384659
ENSG00000164096	C4orf3	4:120218206-120225600	0.502088	0.00055	0.0191714
ENSG00000152749	GPR180	13:95254156-95286899	0.508918	5e-05	0.00276149
ENSG00000148572	NRBF2	10:64893049-64914783	0.509574	0.00045	0.0168343
ENSG00000100353	EIF3D	22:36906896-36925483	0.51059	0.0001	0.00498415
ENSG00000121058	COIL	17:55015547-55038415	0.518119	0.0001	0.00498415
ENSG00000013561	RNF14	5:141323149-141369856	0.523426	0.002	0.0497656
ENSG00000162545	CAMK2N1	1:20808883-20812713	0.531037	0.0003	0.0121396
ENSG00000105700	KXD1	19:18668571-18680197	0.531456	0.0011	0.0322272
ENSG00000233280	CRYBG3	3:97540883-97594132	0.534912	0.00145	0.0393764
ENSG00000154813	DPH3	3:16299484-16306479	0.54046	0.00115	0.0331573
ENSG00000106771	TMEM245	9:111777431-111882225	0.544011	0.0008	0.0252967
ENSG00000106028	SSBP1	7:141404137-141488440	0.544065	5e-05	0.00276149
ENSG00000164751	PEX2	8:77892493-77913280	0.554477	0.00105	0.0312667
ENSG00000148834	GSTO1	10:105995113-106027217	0.55985	5e-05	0.00276149
ENSG00000137996	RTCA	1:100731762-100758325	0.564935	0.00015	0.00698632
ENSG00000171552	BCL2L1	20:30252254-30311792	0.56541	0.0002	0.00878925
ENSG00000149948	HMGA2	12:66151799-66360075	0.567909	5e-05	0.00276149
ENSG00000054392	HHAT	1:210501595-210849638	0.568446	0.00015	0.00698632
ENSG00000105379	ETFB	19:51848422-51872257	0.569343	0.00075	0.0242312
ENSG00000146842	TMEM209	7:129804554-129847610	0.577102	5e-05	0.00276149
ENSG00000005238	FAM214B	9:35104108-35116338	0.584544	0.00025	0.0105607
ENSG00000164978	NUDT2	9:34329503-34343709	0.585025	0.00015	0.00698632
ENSG00000234224	TMEM229A	7:123670972-124035172	0.585152	5e-05	0.00276149
ENSG00000170385	SLC30A1	1:211744909-211752084	0.586115	0.0002	0.00878925
ENSG00000131174	COX7B	X:77154934-77162870	0.586915	0.0004	0.0153502
ENSG00000164258	NDUFS4	5:52856462-52979168	0.587932	5e-05	0.00276149
ENSG00000030110	BAK1	6:33540328-33548019	0.592884	0.0017	0.0438353
ENSG00000136960	ENPP2	8:120569325-120685693	0.595826	0.0002	0.00878925
ENSG00000240344	PPIL3	2:201735629-201754026	0.596305	0.00035	0.0138208
ENSG00000118523	CTGF	6:132269315-132398533	0.604592	5e-05	0.00276149
ENSG00000197928	ZNF677	19:53731576-53758151	0.607798	0.00125	0.0351721
ENSG00000145247	OCIAD2	4:48887035-48908954	0.6087	0.0001	0.00498415
ENSG00000124333	VAMP7	X:155110955-155173433	0.608963	5e-05	0.00276149
ENSG00000174307	PHLDA3	1:201434619-201438365	0.614306	0.0002	0.00878925
ENSG00000069535	MAOB	X:43625857-43741693	0.615696	0.0004	0.0153502
ENSG00000101997	CCDC22	X:49091926-49121288	0.619286	0.00165	0.0430211
ENSG00000163923	RPL39L	3:186838735-186898696	0.624023	0.0001	0.00498415
ENSG00000180346	TIGD2	4:90033967-90036050	0.628461	0.00115	0.0331573
ENSG00000129187	DCTD	4:183811212-183839089	0.629416	0.0001	0.00498415
ENSG00000159176	CSRP1	1:201452657-201502736	0.629805	0.00015	0.00698632
ENSG00000111348	ARHGDIB	12:15094950-15114662	0.63149	0.0001	0.00498415
ENSG00000147256	ARHGAP36	X:130192215-130223857	0.633877	5e-05	0.00276149
ENSG00000159346	ADIPOR1	1:202909950-202927700	0.634708	5e-05	0.00276149
ENSG00000101888	NXT2	X:108779009-108787919	0.6363	0.0001	0.00498415
ENSG00000153896	ZNF599	19:35248980-35264134	0.636736	0.00155	0.0412023
ENSG00000198680	TUSC1	9:25676395-25678856	0.639448	0.0001	0.00498415
ENSG00000106268	NUDT1	7:2281856-2290781	0.640906	5e-05	0.00276149
ENSG00000143952	VPS54	2:64119279-64246206	0.642422	5e-05	0.00276149
ENSG00000116815	CD58	1:117057156-117113661	0.643538	0.0004	0.0153502
ENSG00000146386	ABRACL	6:139349818-139364439	0.64563	0.0008	0.0252967
ENSG00000148841	ITPRIP	10:106071893-106098162	0.647288	0.00165	0.0430211
ENSG00000151239	TWF1	12:44187525-44200178	0.647598	0.0001	0.00498415
ENSG00000238227	C9orf69	9:139006426-139010731	0.648451	5e-05	0.00276149
ENSG00000095794	CREM	10:35386933-35501886	0.650459	0.0005	0.0180841
ENSG00000117758	STX12	1:28099693-28150963	0.651579	5e-05	0.00276149
ENSG00000140474	ULK3	15:75128456-75135687	0.653474	0.0002	0.00878925
ENSG00000070669	ASNS	7:97481429-97501854	0.656389	5e-05	0.00276149
ENSG00000136048	DRAM1	12:102271128-102405908	0.657715	0.00115	0.0331573
ENSG00000174136	RGMB	5:98104353-98134347	0.658816	5e-05	0.00276149
ENSG00000104064	GABPB1	15:50569388-50659636	0.661071	0.0008	0.0252967
ENSG00000221923	ZNF880	19:52873169-52889048	0.661236	0.0018	0.0457642
ENSG00000196544	C17orf59	17:8091651-8093564	0.666512	0.0019	0.0477131
ENSG00000154582	TCEB1	8:74851403-74884522	0.669348	5e-05	0.00276149
ENSG00000117143	UAP1	1:162531322-162569627	0.670183	5e-05	0.00276149
ENSG00000143222	UFC1	1:161122565-161129139	0.670742	5e-05	0.00276149
ENSG00000180771	SRSF8	11:94800055-94804388	0.676628	5e-05	0.00276149
ENSG00000180667	YOD1	1:207217193-207254369	0.677392	5e-05	0.00276149
ENSG00000136783	NIPSNAP3A	9:107509968-107522403	0.678815	5e-05	0.00276149
ENSG00000152332	UHMK1	1:162467040-162499419	0.679234	5e-05	0.00276149
ENSG00000158552	ZFAND2B	2:220059958-220074373	0.681684	0.00035	0.0138208
ENSG00000197696	NMB	15:85198359-85201794	0.686615	0.00065	0.021598
ENSG00000165338	HECTD2	10:93170095-93274586	0.708641	5e-05	0.00276149
ENSG00000121903	ZSCAN20	1:33938245-33962107	0.712934	5e-05	0.00276149
ENSG00000170571	EMB	5:49692025-49739082	0.713811	0.00025	0.0105607
ENSG00000104725	NEFL	8:24808467-24814624	0.721431	5e-05	0.00276149
ENSG00000154359	LONRF1	8:12579402-12613582	0.72444	0.00015	0.00698632
ENSG00000089327	FXYD5	19:35645632-35660786	0.727826	5e-05	0.00276149
ENSG00000165675	ENOX2	X:129757349-130037208	0.730335	0.0002	0.00878925
ENSG00000077092	RARB	3:25215822-25639423	0.736031	0.00075	0.0242312
ENSG00000204941	PSG5	19:43670407-43690688	0.740949	0.00175	0.0447715
ENSG00000155254	MARVELD1	10:99472929-99477907	0.744317	5e-05	0.00276149
ENSG00000166562	SEC11C	18:56806708-56826068	0.745627	5e-05	0.00276149
ENSG00000168288	MMADHC	2:150426147-150715705	0.754957	5e-05	0.00276149
ENSG00000125879	OTOR	20:16729002-16750707	0.758379	0.0012	0.0342367
ENSG00000185808	PIGP	21:38431469-38445470	0.763098	5e-05	0.00276149
ENSG00000113140	SPARC	5:151040656-151104343	0.76763	5e-05	0.00276149
ENSG00000137713	PPP2R1B	11:111473114-111637151	0.76958	0.00045	0.0168343
ENSG00000123610	TNFAIP6	2:152214105-152236560	0.770417	5e-05	0.00276149
ENSG00000154736	ADAMTS5	21:28261694-28338832	0.775056	5e-05	0.00276149
ENSG00000072135	PTPN18	2:131113579-131132982	0.775441	0.0003	0.0121396
ENSG00000153976	HS3ST3A1	17:13399005-13505244	0.776059	0.0004	0.0153502
ENSG00000006327	TNFRSF12A	16:3064712-3072384	0.777832	5e-05	0.00276149
ENSG00000082126	MPP4	2:202509592-202563417	0.778942	0.0008	0.0252967
ENSG00000172915	NBEA	13:35516423-36247159	0.780878	0.00015	0.00698632
ENSG00000171408	PDE7B	6:136172833-136546733	0.783595	0.0013	0.0362051
ENSG00000164683	HEY1	8:80676244-80680098	0.784072	0.0009	0.0279188
ENSG00000242265	PEG10	7:94285636-94299007	0.784693	0.0003	0.0121396
ENSG00000144655	CSRNP1	3:39183345-39196053	0.787798	0.0001	0.00498415
ENSG00000196683	TOMM7	7:22852250-22862470	0.78876	5e-05	0.00276149
ENSG00000103187	COTL1	16:84599199-84651683	0.791992	5e-05	0.00276149
ENSG00000130766	SESN2	1:28586037-28609002	0.794179	5e-05	0.00276149
ENSG00000171606	ZNF274	19:58694395-58724928	0.7943	0.0019	0.0477131
ENSG00000171246	NPTX1	17:78440947-78451643	0.800306	0.0003	0.0121396
ENSG00000166448	TMEM130	7:98444110-98468394	0.827709	0.0001	0.00498415
ENSG00000136770	DNAJC1	10:22045465-22292698	0.83991	0.00015	0.00698632
ENSG00000161638	ITGA5	12:54747444-54891472	0.845109	5e-05	0.00276149
ENSG00000203995	ZYG11A	1:53308182-53360670	0.860226	0.0003	0.0121396
ENSG00000176896	TCEANC	X:13671224-13700083	0.862056	0.00055	0.0191714
ENSG00000124243	BCAS4	20:49411430-49493714	0.867873	0.0005	0.0180841
ENSG00000243137	PSG4	19:43696853-43711451	0.876491	5e-05	0.00276149
ENSG00000132872	SYT4	18:40847842-40857615	0.902268	5e-05	0.00276149
ENSG00000160179	ABCG1	21:43619798-43717354	0.904172	5e-05	0.00276149
ENSG00000182752	PAPPA	9:118916082-119164601	0.906987	0.0007	0.0228872
ENSG00000103852	TTC23	15:99676527-99791428	0.918688	0.0003	0.0121396
ENSG00000179085	DPM3	1:155112366-155113071	0.923735	5e-05	0.00276149
ENSG00000060138	YBX3	12:10851682-10875911	0.931679	0.0018	0.0457642
ENSG00000176697	BDNF	11:27528384-27899195	0.937997	5e-05	0.00276149
ENSG00000124762	CDKN1A	6:36644304-36655116	0.938599	5e-05	0.00276149
ENSG00000151881	C5orf28	5:43444353-43483995	0.950232	0.0002	0.00878925
ENSG00000101384	JAG1	20:10618331-10975572	0.958176	0.0001	0.00498415
ENSG00000008517	IL32	16:3115297-3137101	0.961671	5e-05	0.00276149
ENSG00000106366	SERPINE1	7:100770369-100782547	0.963794	5e-05	0.00276149
ENSG00000165323	FAT3	11:92085261-92629618	0.971269	0.00175	0.0447715
ENSG00000105825	TFPI2	7:93220884-93540577	0.971824	5e-05	0.00276149
ENSG00000176907	C8orf4	8:40010988-40012821	0.975456	0.00025	0.0105607
ENSG00000167778	SPRYD3	12:53458387-53473204	0.976818	5e-05	0.00276149
ENSG00000153233	PTPRR	12:71031852-71314623	0.986469	0.0007	0.0228872
ENSG00000196954	CASP4	11:104813592-104840163	1.00248	5e-05	0.00276149
ENSG00000154727	GABPA	21:27011583-27144771	1.0077	5e-05	0.00276149
ENSG00000177096	FAM109B	22:42470254-42475445	1.02386	0.00165	0.0430211
ENSG00000133110	POSTN	13:38136719-38172981	1.02491	5e-05	0.00276149
ENSG00000105894	PTN	7:136912087-137028611	1.02623	5e-05	0.00276149
ENSG00000182179	UBA7	3:49842639-49851379	1.04334	0.0001	0.00498415
ENSG00000175806	MSRA	8:9911777-10286401	1.0492	5e-05	0.00276149
ENSG00000127920	GNG11	7:93551010-93557922	1.05642	5e-05	0.00276149
ENSG00000151892	GFRA1	10:117816443-118032979	1.07127	5e-05	0.00276149
ENSG00000139292	LGR5	12:71518864-71980090	1.08459	5e-05	0.00276149
ENSG00000128283	CDC42EP1	22:37956453-37965412	1.08746	0.0001	0.00498415
ENSG00000089199	CHGB	20:5892075-5906007	1.12384	5e-05	0.00276149
ENSG00000197646	PDCD1LG2	9:5510544-5571282	1.15197	5e-05	0.00276149
ENSG00000140993	TIGD7	16:3313742-3368852	1.17964	0.001	0.0302181
ENSG00000137727	ARHGAP20	11:110447765-110583912	1.1923	5e-05	0.00276149
ENSG00000125148	MT2A	16:56642110-56643409	1.21365	5e-05	0.00276149
ENSG00000130513	GDF15	19:18485540-18499986	1.21647	5e-05	0.00276149
ENSG00000059804	SLC2A3	12:8071825-8088871	1.22545	5e-05	0.00276149
ENSG00000203805	PPAPDC1A	10:122216465-122349367	1.24261	5e-05	0.00276149
ENSG00000107984	DKK1	10:54074055-54077802	1.25788	5e-05	0.00276149
ENSG00000163071	SPATA18	4:52917496-52963458	1.28152	0.0014	0.0384659
ENSG00000256043	CTSO	4:156845269-156875069	1.29359	5e-05	0.00276149
ENSG00000166401	SERPINB8	18:61616534-61672278	1.29767	0.0005	0.0180841
ENSG00000126561	STAT5A	17:40439564-40463961	1.30127	0.00025	0.0105607
ENSG00000125384	PTGER2	14:52781022-52795324	1.30533	0.00055	0.0191714
ENSG00000138646	HERC5	4:89378267-89427314	1.31671	5e-05	0.00276149
ENSG00000106070	GRB10	7:50657759-50861159	1.33426	5e-05	0.00276149
ENSG00000234745	HLA-B	6:31321648-31325414	1.35218	5e-05	0.00276149
ENSG00000155974	GRIP1	12:66741210-67197966	1.38372	0.0018	0.0457642
ENSG00000163131	CTSS	1:150702671-150738433	1.38834	0.00035	0.0138208
ENSG00000167767	KRT80	12:52562779-52585784	1.45119	5e-05	0.00276149
ENSG00000079819	EPB41L2	6:131160486-131384462	1.45318	0.00015	0.00698632
ENSG00000163545	NUAK2	1:205271186-205290883	1.49233	5e-05	0.00276149
ENSG00000163710	PCOLCE2	3:142534763-142608045	1.54685	5e-05	0.00276149
ENSG00000150672	DLG2	11:83166054-85338966	1.5558	5e-05	0.00276149
ENSG00000147257	GPC3	X:132669772-133119922	1.56713	5e-05	0.00276149
ENSG00000100867	DHRS2	14:24099323-24114848	1.58348	0.0006	0.0202661
ENSG00000105048	TNNT1	19:55644161-55660722	1.6496	5e-05	0.00276149
ENSG00000125657	TNFSF9	19:6531009-6535931	1.70264	5e-05	0.00276149
ENSG00000204516	MICB	6:31462657-31478901	1.7106	5e-05	0.00276149
ENSG00000104760	FGL1	8:17721888-17767874	1.71279	0.00055	0.0191714
ENSG00000137558	PI15	8:75512009-75779174	1.72384	5e-05	0.00276149
ENSG00000139117	CPNE8	12:39040623-39303394	1.72929	0.00105	0.0312667
ENSG00000120217	CD274	9:5450502-5470566	1.75172	5e-05	0.00276149
ENSG00000165973	NELL1	11:20691116-21597227	1.76144	5e-05	0.00276149
ENSG00000167920	TMEM99	17:38974368-38992522	1.82802	0.00075	0.0242312
ENSG00000151012	SLC7A11	4:138948575-139163503	1.82996	5e-05	0.00276149
ENSG00000181649	PHLDA2	11:2949502-2950685	1.83202	0.0005	0.0180841
ENSG00000102934	PLLP	16:57290003-57318599	1.84479	0.001	0.0302181
ENSG00000204767	FAM196B	5:169064250-169510386	1.89508	5e-05	0.00276149
ENSG00000049249	TNFRSF9	1:7979906-8000926	1.93104	5e-05	0.00276149
ENSG00000146054	TRIM7	5:180618923-180632293	1.96039	0.00025	0.0105607
ENSG00000166863	TAC3	12:57403783-57444982	1.9783	5e-05	0.00276149
ENSG00000149968	MMP3	11:102617698-102714534	2.07556	5e-05	0.00276149
ENSG00000095752	IL11	19:55875756-55881831	2.07986	5e-05	0.00276149
ENSG00000014257	ACPP	3:132036210-132087142	2.32945	0.0004	0.0153502
ENSG00000169429	IL8	4:74606222-74609433	2.92553	5e-05	0.00276149
