# Supplementary material for: The autism-associated gene chromodomain helicase DNA-binding protein 8 (CHD8) regulates noncoding RNAs and autism-related genes
Source: Transl Psychiatry. 2015 May 19;5(5):e568–. doi: 10.1038/tp.2015.62 (PMC4471293; doi:10.1038/tp.2015.62)
Supplement: Supplementary Table 5 [file tp201562x7.xls]

## Sheet: Sheet1
Supplementary Table 5. Differentially expressed non-coding genes identified using ENSEMBL GrCH37 build 37 gene annotation
ENSEMBL ID	Gene	Locus	Log2 Fold Change	p value	q value
ENSG00000249072	RP11-777B9.5	4:78929665-78929842	-2.76681	5e-05	0.00276149
ENSG00000205037	RP11-863P13.4	16:88121646-88134591	-1.81065	0.0014	0.0384659
ENSG00000221676	RNU6ATAC	9:137029560-137029686	-1.76546	0.0002	0.00878925
ENSG00000241781	AL161626.1	9:79186730-79186787	-1.72123	5e-05	0.00276149
ENSG00000249743	RP11-60A8.1	5:72509773-72590761	-1.71944	0.0006	0.0202661
ENSG00000199568	RNU5A-1	15:65526797-65592956	-1.70064	0.0001	0.00498415
ENSG00000130600	H19	11:2016405-2022700	-1.6384	5e-05	0.00276149
ENSG00000221491	SNORA34	12:49047183-49076021	-1.3949	0.00015	0.00698632
ENSG00000199347	RNU5E-1	1:11968208-11968328	-1.38657	0.0001	0.00498415
ENSG00000272761	RP11-572C15.6	3:112315640-112320749	-1.38384	5e-05	0.00276149
ENSG00000200156	RNU5B-1	15:65597014-65597130	-1.32846	5e-05	0.00276149
ENSG00000223749	MIR503HG	X:133677366-133680741	-1.25683	5e-05	0.00276149
ENSG00000239776	AC079949.1	12:127650615-127650672	-1.22551	5e-05	0.00276149
ENSG00000223001	RNU2-61P	6:89773218-89773409	-1.17654	0.0013	0.0362051
ENSG00000263873	RP11-334E6.12	11:119252487-119397374	-1.05307	0.00075	0.0242312
ENSG00000202270	SNORD114-12	14:101433988-101452987	-0.97451	0.0003	0.0121396
ENSG00000202538	RNU4-2	12:120729565-120729706	-0.962716	5e-05	0.00276149
ENSG00000200795	RNU4-1	12:120730899-120731040	-0.948843	5e-05	0.00276149
ENSG00000203875	SNHG5	6:86370709-86388451	-0.91886	0.00055	0.0191714
ENSG00000272796	RP1-74M1.3	1:23243174-23247993	-0.890801	5e-05	0.00276149
ENSG00000226958	CTD-2328D6.1	X:108297360-108297792	-0.885045	0.0005	0.0180841
ENSG00000259994	RP11-305E6.4	10:30591754-30594995	-0.740012	0.0015	0.040266
ENSG00000272327	RP11-1002K11.1	8:32623642-32625477	-0.719956	5e-05	0.00276149
ENSG00000260804	RP11-566E18.3	2:217081767-217084915	-0.683049	5e-05	0.00276149
ENSG00000273087	RP11-566J3.4	14:101203921-101204561	-0.67992	0.00185	0.046817
ENSG00000248175	CTC-428G20.3	5:114539712-114541943	-0.669721	0.00115	0.0331573
ENSG00000260400	RP11-119F7.5	10:70458256-70460551	-0.64899	0.0003	0.0121396
ENSG00000185275	CD24P4	Y:21034386-21239302	-0.637046	0.0001	0.00498415
ENSG00000214194	LINC00998	7:112740717-112786385	-0.627558	5e-05	0.00276149
ENSG00000255455	RP11-890B15.3	11:130736148-130740142	-0.618205	0.00055	0.0191714
ENSG00000270141	TERC	3:169482307-169482848	-0.519627	0.0001	0.00498415
ENSG00000222328	RNU2-2P	11:62599705-62609281	-0.471679	0.0011	0.0322272
ENSG00000273270	RP11-212P7.2	7:128164069-128171123	0.456881	0.00085	0.0265694
ENSG00000245694	CRNDE	16:54952774-54963101	0.559187	0.00025	0.0105607
ENSG00000255248	RP11-166D19.1	11:121899062-121987031	0.585943	0.00105	0.0312667
ENSG00000272695	GAS6-AS2	13:114567140-114569806	0.606099	0.0014	0.0384659
ENSG00000143429	AC027612.6	2:91777535-91847998	0.629872	0.0008	0.0252967
ENSG00000225791	TRAM2-AS1	6:52442104-52448783	0.693389	0.00045	0.0168343
ENSG00000255135	RP11-111M22.3	11:76152381-76155700	0.709204	0.00135	0.0374699
ENSG00000214174	AMZ2P1	17:62962667-62971694	0.718338	0.0006	0.0202661
ENSG00000163364	LINC01116	2:177494316-177520686	0.747583	5e-05	0.00276149
ENSG00000242516	LINC00960	3:75721541-75728454	0.748042	0.0011	0.0322272
ENSG00000263934	SNORD3A	17:19091328-19092027	0.779547	0.0005	0.0180841
ENSG00000228486	LINC01125	2:98280679-98319527	0.795862	0.00055	0.0191714
ENSG00000260708	CTA-29F11.1	22:47157790-47158460	0.798621	0.0003	0.0121396
ENSG00000259946	RP11-490G2.2	1:98432560-98434370	0.80839	0.001	0.0302181
ENSG00000250979	RP11-656G20.1	8:73114985-73163800	0.813629	5e-05	0.00276149
ENSG00000273015	LINC00938	12:46119509-46121558	0.813784	5e-05	0.00276149
ENSG00000235385	GS1-600G8.5	X:13284166-13321571	0.818614	5e-05	0.00276149
ENSG00000260802	LINC00890	X:110754889-110765627	0.840354	5e-05	0.00276149
ENSG00000257800	FNBP1P1	2:74347806-74350345	0.84579	0.00025	0.0105607
ENSG00000146556	WASH2P	2:114341663-114359144	0.909732	0.00025	0.0105607
ENSG00000234944	RP11-124O11.1	10:43366968-43369508	0.914481	0.0011	0.0322272
ENSG00000261455	LINC01003	7:152160870-152162634	0.951649	5e-05	0.00276149
ENSG00000233077	RP11-290F20.2	20:48909256-48937879	0.959278	0.00145	0.0393764
ENSG00000259826	RP11-467D6.1	7:39987120-39989354	0.962661	0.0015	0.040266
ENSG00000237268	RP13-492C18.2	7:56489549-56516068	0.971655	0.0006	0.0202661
ENSG00000245556	CTD-2037K23.2	5:77638188-77656331	0.981619	5e-05	0.00276149
ENSG00000272016	RP11-215G15.5	5:10652322-10657928	0.999946	0.0004	0.0153502
ENSG00000260805	RP11-61J19.4	1:212731174-212733073	1.00222	0.002	0.0497656
ENSG00000256667	KLRAP1	12:10741076-10752434	1.03133	0.00065	0.021598
ENSG00000269834	CTD-3018O17.3	19:52892094-52901019	1.08351	5e-05	0.00276149
ENSG00000235597	LINC01102	2:105049724-105137290	1.12199	5e-05	0.00276149
ENSG00000256040	PAPPA-AS1	9:118916082-119164601	1.20723	5e-05	0.00276149
ENSG00000257219	RP11-54A9.1	12:76653618-76698911	1.24841	0.00055	0.0191714
ENSG00000271966	RP11-7F18.2	8:68256209-68257322	1.2671	0.00125	0.0351721
ENSG00000260285	RP11-600F24.7	14:103991346-103995409	1.26873	0.00015	0.00698632
ENSG00000228032	C14orf144	14:104689920-104754406	1.28746	0.0001	0.00498415
ENSG00000241345	RP4-630C24.3	7:123634675-123667713	1.30154	0.00165	0.0430211
ENSG00000229956	ZRANB2-AS2	1:71547006-72748417	1.40223	0.0017	0.0438353
ENSG00000248538	RP11-10A14.5	8:9046520-9060364	1.43367	0.0007	0.0228872
ENSG00000260077	RP11-254F7.2	2:10179218-10180790	1.44495	0.00035	0.0138208
ENSG00000260941	LINC00622	1:120140324-120141894	1.49724	0.0015	0.040266
ENSG00000272405	RP11-284F21.10	1:156611181-156631216	1.50668	5e-05	0.00276149
ENSG00000258913	RP11-260M19.2	14:104689920-104754406	1.56381	0.00105	0.0312667
ENSG00000272323	CTD-2517O10.6	5:34837653-34899561	1.60422	0.0015	0.040266
ENSG00000272525	RP11-79P5.9	5:72793374-72794118	1.65142	0.0011	0.0322272
ENSG00000272501	XXbac-BPG299F13.17	6:31162976-31171745	1.74117	5e-05	0.00276149
ENSG00000250337	LINC01021	5:27472398-27496508	2.22122	5e-05	0.00276149
ENSG00000241163	LINC00877	3:72084450-72291716	2.48336	0.00095	0.0292478
ENSG00000223414	LINC00473	6:165740775-166401536	2.70792	0.0006	0.0202661
ENSG00000222220	RN7SKP129	7:94430825-94431124	inf	5e-05	0.00276149
