# Supplementary material for: The autism-associated gene chromodomain helicase DNA-binding protein 8 (CHD8) regulates noncoding RNAs and autism-related genes
Source: Transl Psychiatry. 2015 May 19;5(5):e568–. doi: 10.1038/tp.2015.62 (PMC4471293; doi:10.1038/tp.2015.62)
Supplement: Supplementary Table 6 [file tp201562x8.xls]

## Sheet: Sheet1
Supplementary Table 6. Differentially expressed genes following knockdown of CHD8 in SFARI gene database
ASD Associated Gene	Fold Change
HTR1B	4.21791
NELL1	3.78594
CACNA1G	2.02532
SERPINE1	1.95191
BDNF	1.89703
CNTNAP4	1.87684
NBEA	1.65223
NEFL	1.65101
CNTN4	1.6286
ITGB3	1.55023
MAOB	1.52594
SYNE1	1.47429
AP1S2	1.43044
SLC35A3	1.40571
CD99L2	1.36849
STK39	1.28321
CAMSAP2	1.25874
CREBBP	-1.25754
CBS	-1.25906
GTF2I	-1.27377
DDC	-1.28031
ROBO1	-1.28976
EFR3A	-1.29454
TCF4	-1.30833
UBE2H	-1.31002
RIMS3	-1.33501
ICA1	-1.33883
EEF1A2	-1.33982
UBR7	-1.34361
EIF4EBP2	-1.35755
RPS6KA2	-1.37382
NRXN2	-1.38129
ADK	-1.38576
EXOC6B	-1.39696
MED12	-1.3974
ITGA4	-1.40085
GSN	-1.40155
HDAC4	-1.40177
CEP41	-1.40345
NF1	-1.40802
NFIA	-1.41252
SDK1	-1.41869
ATRX	-1.43091
DAPK1	-1.43471
TSPAN7	-1.44989
KPTN	-1.45552
CDH11	-1.50636
DRD2	-1.53506
SLC16A3	-1.54082
SLC29A4	-1.55024
PLXNA4	-1.55224
SCN2A	-1.55684
REEP3	-1.59374
GRIN1	-1.60963
NRG1	-1.62801
CHRNA7	-1.62814
OXTR	-1.65506
NRP2	-1.67528
ALDH1A3	-1.68924
DHCR7	-1.69513
SEMA5A	-1.80612
KCNMA1	-1.82708
ANK3	-1.88081
EPHB2	-2.0339
NPAS2	-2.44872
