# Supplementary material for: The autism-associated gene chromodomain helicase DNA-binding protein 8 (CHD8) regulates noncoding RNAs and autism-related genes
Source: Transl Psychiatry. 2015 May 19;5(5):e568–. doi: 10.1038/tp.2015.62 (PMC4471293; doi:10.1038/tp.2015.62)
Supplement: Supplementary Table 7 [file tp201562x9.xls]

## Sheet: Sheet1
Supplementary Table 7. Enrichment Analysis of Differentially Expressed Genes Due to Knockdown of CHD8
Condition	Number of Differentially Expressed Genes	List Analyzed	Number of Genes on List Analyzed	Number of AutDB Genes Expressed in SK-N-SH	Number of ASD Candidate Genes Differentially Expressed	p-value
All Genes	1715	SFARI_All	631	409	65	0.05923
	1715	SFARI_Restricted	250	159	27	0.1526
Upregulated	661	SFARI_All	631	409	17	0.5609
	661	SFARI_Restricted	250	159	7	0.8559
Downregulated	1054	SFARI_All	631	409	48	0.004793
	1054	SFARI_Restricted	250	159	20	0.03826
