# Supplementary material for: The autism-associated gene chromodomain helicase DNA-binding protein 8 (CHD8) regulates noncoding RNAs and autism-related genes
Source: Transl Psychiatry. 2015 May 19;5(5):e568–. doi: 10.1038/tp.2015.62 (PMC4471293; doi:10.1038/tp.2015.62)
Supplement: Supplementary Table 8 [file tp201562x10.xls]

## Sheet: Sheet1
Supplementary Table 8. Gene ontology enrichment among all differentially expressed genes
Category	Term	Count	%	P Value	Genes	List Total	Pop Hits	Pop Total	Fold Enrichment	Bonferroni	Benjamini	FDR
GOTERM_BP_FAT	GO:0051270~regulation of cell motion	44	2.73462	1.39009e-08	RTN4, GDF2, NRP1, ENPP2, IL6ST, DRD2, CSF1, ONECUT2, F2RL1, RPS6KB1, ITGB3, JAG1, GREM1, TPM1, VCL, PTK2B, SEMA3F, GAB1, BCL6, SEMA3A, THBS1, FGF2, PIK3R1, ADAM9, COL18A1, EGFR, ICAM1, PTPRK, NF2, NF1, ITGA2, IGF2, PTPRU, NEXN, FURIN, IRS1, THY1, BBS1, HIF1A, LAMA5, VEGFA, HBEGF, IGFBP3, F2R	1210	193	13528	2.54885	5.10011e-05	5.10011e-05	2.5592e-05
GOTERM_BP_FAT	GO:0030334~regulation of cell migration	39	2.42387	7.41832e-08	RTN4, GDF2, ENPP2, IL6ST, DRD2, CSF1, ONECUT2, F2RL1, RPS6KB1, ITGB3, JAG1, GREM1, TPM1, VCL, PTK2B, GAB1, THBS1, FGF2, PIK3R1, ADAM9, EGFR, COL18A1, ICAM1, PTPRK, NF2, NF1, ITGA2, IGF2, PTPRU, NEXN, FURIN, IRS1, THY1, HIF1A, LAMA5, VEGFA, HBEGF, IGFBP3, F2R	1210	169	13528	2.58004	0.000272141	0.00013608	0.000136574
GOTERM_BP_FAT	GO:0007167~enzyme linked receptor protein signaling pathway	62	3.85333	1.13474e-07	FGF5, GDF2, NRP1, IL6ST, STAT5A, FST, RHOQ, AP3S1, DDR2, EIF4EBP2, FNTA, CTGF, TIAM1, ZFYVE9, GAB1, PDGFC, NRG1, FGF2, ADAM9, EGFR, SGPL1, PTPRK, PTPRG, LIFR, PTPRU, ALK, IRS1, SS18, GRB10, DOK4, JUN, HIPK2, VEGFA, ROR1, SORT1, TWSG1, FGFR1, REPS2, FGFR4, FUT8, EPHB2, RGMB, PTK2B, PTN, PIK3R1, PLAT, TXNIP, CBL, AXL, IGF2, SMAD2, SMAD1, HGF, EPHA2, RPS6KA5, CSRNP1, SPTBN1, HBEGF, SMURF2, BMPR1B, G…	1210	342	13528	2.02681	0.000416251	0.00013877	0.00020891
GOTERM_BP_FAT	GO:0001568~blood vessel development	48	2.98322	3.78636e-07	NRP2, RTN4, CAV1, NRP1, TNFRSF12A, ANPEP, JAG1, ZFP36L1, SEMA5A, BAK1, CUL7, HEY1, AGGF1, ROBO1, CTGF, PTK2B, ITGAV, DHCR7, TGM2, SEMA3C, HS6ST1, THBS1, PLXND1, ANGPT2, PPAP2B, FGF2, RECK, COL18A1, KLF5, PLAT, SGPL1, EPAS1, IL8, NF1, APOLD1, ITGA4, DBH, PROX1, COL5A1, JUNB, THY1, ANXA2, NOTCH1, HIF1A, LAMA5, JUN, VEGFA, TNFAIP2	1210	245	13528	2.1904	0.00138825	0.000231509	0.000697079
GOTERM_BP_FAT	GO:0006928~cell motion	77	4.78558	3.41816e-07	NRP2, CTHRC1, NRP1, PLXNA2, RPS6KB1, PRKG1, VCL, ACTR3, ACTG1, BDNF, SBDS, UNC5B, CTGF, ANK3, PEX2, ROBO1, SEMA3F, SEMA3C, SEMA3A, FGF2, ICAM1, PHOX2B, PTPRK, SGPL1, SIX4, ASCL1, TNS3, HIF1A, TNS1, SEMA4F, SIX1, MAPK8, CNTN4, VCAN, EFNA5, NGFR, WASL, CAV2, FUT8, DRD2, TNFRSF12A, ENPP2, KITLG, DNAH1, ARPC5, CX3CL1, TPM1, TPM4, EPHB2, SEMA5A, TUBB, PTK2B, TNR, B3GNT1, POU3F3, CD24, THBS1, PPAP2B, A…	1210	475	13528	1.81236	0.00125334	0.000250793	0.000629293
GOTERM_BP_FAT	GO:0040012~regulation of locomotion	41	2.54817	3.00494e-07	RTN4, GDF2, ENPP2, IL6ST, DRD2, CSF1, ONECUT2, F2RL1, RPS6KB1, ITGB3, JAG1, GREM1, TPM1, VCL, PTK2B, GAB1, THBS1, FGF2, PIK3R1, ADAM9, COL18A1, EGFR, ICAM1, PTPRK, IL8, NF2, NF1, ITGA2, IGF2, PTPRU, NEXN, FURIN, IRS1, THY1, BBS1, HIF1A, LAMA5, VEGFA, HBEGF, IGFBP3, F2R	1210	192	13528	2.38743	0.0011019	0.00027559	0.000553217
GOTERM_BP_FAT	GO:0048514~blood vessel morphogenesis	43	2.67247	5.63041e-07	NRP2, RTN4, CAV1, NRP1, TNFRSF12A, ANPEP, JAG1, ZFP36L1, SEMA5A, BAK1, CUL7, HEY1, AGGF1, ROBO1, CTGF, PTK2B, TGM2, SEMA3C, HS6ST1, THBS1, PLXND1, ANGPT2, FGF2, KLF5, PLAT, COL18A1, SGPL1, EPAS1, IL8, NF1, APOLD1, ITGA4, DBH, PROX1, JUNB, ANXA2, THY1, NOTCH1, HIF1A, LAMA5, JUN, VEGFA, TNFAIP2	1210	211	13528	2.27842	0.00206367	0.000295071	0.00103657
GOTERM_BP_FAT	GO:0001944~vasculature development	48	2.98322	7.84115e-07	NRP2, RTN4, CAV1, NRP1, TNFRSF12A, ANPEP, JAG1, ZFP36L1, SEMA5A, BAK1, CUL7, HEY1, AGGF1, ROBO1, CTGF, PTK2B, ITGAV, DHCR7, TGM2, SEMA3C, HS6ST1, THBS1, PLXND1, ANGPT2, PPAP2B, FGF2, RECK, COL18A1, KLF5, PLAT, SGPL1, EPAS1, IL8, NF1, APOLD1, ITGA4, DBH, PROX1, COL5A1, JUNB, THY1, ANXA2, NOTCH1, HIF1A, LAMA5, JUN, VEGFA, TNFAIP2	1210	251	13528	2.13804	0.00287278	0.00035955	0.00144357
GOTERM_BP_FAT	GO:0042127~regulation of cell proliferation	110	6.83654	1.92003e-06	S100A6, IL6ST, OSMR, STAT5A, STRN, RPS6KB1, JAG1, MXI1, SSR1, IL11, S1PR3, BDNF, FNTA, CDKN2B, KIFAP3, SERPINE1, GATA4, PDGFC, CHRNA7, ASPH, CUL1, EGFR, PTPRK, LIFR, PTPRU, IRS1, PROX1, VASH2, PDCD1LG2, TNS3, HIF1A, JUN, VEGFA, PMP22, CAV2, FGFR1, CAV1, FGFR4, IFITM1, DRD2, SOX4, BCL2L1, AGGF1, BLOC1S2, MAFG, COL18A1, KLF5, S100A11, ITGA2, SMAD2, SMAD1, GAS1, HDAC4, NOTCH1, CDKN1A, LEPRE1, LAMA5,…	1210	787	13528	1.56267	0.00701983	0.000782425	0.00353477
GOTERM_BP_FAT	GO:0030155~regulation of cell adhesion	30	1.86451	9.00895e-06	STAT5A, CSF1, ONECUT2, CX3CL1, CYTH3, FXYD5, TPM1, GSN, KIFAP3, TNR, TGFBI, TGM2, BCL6, CD24, THBS1, NRG1, PIK3R1, ARHGDIB, ADAM9, ICAM1, IL8, NF2, PODXL, NF1, CCDC80, ITGA2, CDK6, SERPINI1, ITGA6, LAMA5	1210	137	13528	2.44821	0.0325137	0.00329994	0.0165845
GOTERM_BP_FAT	GO:0007169~transmembrane receptor protein tyrosine kinase signaling pathway	41	2.54817	1.66148e-05	FGFR1, FGF5, REPS2, FGFR4, NRP1, STAT5A, AP3S1, RHOQ, DDR2, EPHB2, EIF4EBP2, CTGF, TIAM1, PTK2B, GAB1, PDGFC, NRG1, FGF2, PIK3R1, PLAT, TXNIP, EGFR, SGPL1, PTPRG, CBL, AXL, IGF2, HGF, ALK, IRS1, EPHA2, RPS6KA5, SS18, GRB10, DOK4, CSRNP1, VEGFA, ROR1, HBEGF, SORT1, PLEKHA1	1210	224	13528	2.04637	0.0591394	0.00552651	0.030584
GOTERM_BP_FAT	GO:0016477~cell migration	47	2.92107	2.52763e-05	NRP2, CAV2, CTHRC1, NRP1, FUT8, PLXNA2, DRD2, TNFRSF12A, KITLG, RPS6KB1, CX3CL1, PRKG1, SBDS, ROBO1, CTGF, PTK2B, PEX2, SEMA3F, POU3F3, SEMA3C, CD24, THBS1, PPAP2B, FGF2, PLAT, ICAM1, SGPL1, PTPRK, PHOX2B, IL8, PODXL, SIX4, ITGA4, DBH, COL5A1, ASCL1, TNS3, TNS1, HIF1A, ITGA6, LAMA5, ITGA5, SIX1, HBEGF, VCAN, LRP5, MYH10	1210	276	13528	1.90387	0.0885695	0.00769854	0.0465243
GOTERM_BP_FAT	GO:0045596~negative regulation of cell differentiation	39	2.42387	3.77003e-05	RTN4, PPARA, TWSG1, CAV1, NRP1, HSD3B7, STAT5A, FST, ITGB3, JAG1, ABCA1, EPHB2, MEN1, BDNF, IL4R, SEMA3F, ITGAV, HIST1H4E, BCL6, CD24, SEMA3A, HIST1H4H, ZFP36, PHOX2B, NF1, CREBBP, CDK6, RCAN1, INHA, WWTR1, ABCG1, THY1, NOTCH3, HDAC4, NOTCH1, RIF1, SEMA4F, CNTN4, NGFR, TOB2	1210	216	13528	2.01864	0.129184	0.00983171	0.0693847
GOTERM_BP_FAT	GO:0034329~cell junction assembly	14	0.870106	3.545e-05	PTPRK, GJD3, TLN2, GJA1, STRN, ITGB3, CTNNA1, THY1, VCL, TNS1, ITGA6, PTK2B, LAMA5, ITGA5	1210	41	13528	3.81762	0.121965	0.00995537	0.0652445
GOTERM_BP_FAT	GO:0051094~positive regulation of developmental process	46	2.85892	6.38477e-05	IL6ST, TNFRSF12A, DRD2, STAT5A, CSF1, FST, KITLG, OXTR, RPS6KB1, JAG1, SART1, EPHB2, MEN1, ACTR3, BDNF, CDKN2B, AGGF1, ROBO1, TIAM1, IL4R, GATA4, CHRNA7, NRG1, THBS1, NEFL, DDAH1, FGF2, ADAM9, PHOX2B, SOCS3, MAP1B, IGF2, SMAD2, RB1, SMAD1, VASH2, PROX1, JUNB, NOTCH1, HIF1A, SERPINF1, JUN, NGFR, BMPR1B, IGFBP3, TOB2	1210	278	13528	1.84996	0.208848	0.0154963	0.11748
GOTERM_BP_FAT	GO:0030335~positive regulation of cell migration	21	1.30516	8.97166e-05	EGFR, COL18A1, ICAM1, IL6ST, CSF1, ONECUT2, F2RL1, ITGA2, IGF2, RPS6KB1, FURIN, IRS1, HIF1A, PTK2B, VEGFA, HBEGF, THBS1, FGF2, PIK3R1, F2R, ADAM9	1210	89	13528	2.63802	0.28049	0.0203639	0.165042
GOTERM_BP_FAT	GO:0031344~regulation of cell projection organization	21	1.30516	8.97166e-05	RTN4, NRP1, TNFRSF12A, GRIN1, MAP1B, ITGA2, RHOQ, SMAD1, THY1, EPHB2, ACTR3, CDC42, CDC42EP1, SEMA4F, ROBO1, TIAM1, SEMA3F, SEMA3A, NGFR, NEFL, CDC42EP5	1210	89	13528	2.63802	0.28049	0.0203639	0.165042
GOTERM_BP_FAT	GO:0001525~angiogenesis	29	1.80236	0.000106821	RTN4, NRP2, NRP1, TNFRSF12A, ANPEP, JAG1, SEMA5A, AGGF1, CTGF, ROBO1, PTK2B, HS6ST1, PLXND1, THBS1, FGF2, ANGPT2, KLF5, COL18A1, IL8, EPAS1, APOLD1, ANXA2, THY1, NOTCH1, HIF1A, LAMA5, JUN, VEGFA, TNFAIP2	1210	148	13528	2.19071	0.32426	0.0215394	0.196478
GOTERM_BP_FAT	GO:0034330~cell junction organization	16	0.994406	0.000102585	PTPRK, GJD3, NF2, TLN2, GJA1, STRN, ITGB3, CTNNA1, THY1, VCL, CDC42, TNS1, ITGA6, PTK2B, LAMA5, ITGA5	1210	57	13528	3.13829	0.313676	0.0218982	0.188695
GOTERM_BP_FAT	GO:0009891~positive regulation of biosynthetic process	92	5.71784	0.000117655	ENY2, PPARA, ELF1, GDF2, RSF1, FOXK1, STAT5A, RHOQ, IL11, CAMKK2, MEN1, FNTA, GATA4, GUCY1A3, PDGFC, FAM129A, FGF2, MYC, DDAH1, SAMD4A, EGR1, EGFR, ICAM1, SIX3, MED12, MED14, ARID1A, RB1, ARNTL, SIX4, PROX1, IRS1, JUNB, ASCL1, HIF1A, JUN, HIPK2, SIX1, VEGFA, TFAP2B, GLIS3, HSD3B7, ABLIM3, ONECUT2, SOX4, KITLG, ABCA1, NPAS2, HRH1, RGMB, CHD8, BLOC1S2, PTK2B, SQSTM1, NFAT5, POU3F3, TCEA1, MAML3, TH…	1210	695	13528	1.47996	0.350596	0.0224649	0.216384
GOTERM_BP_FAT	GO:0040017~positive regulation of locomotion	22	1.36731	0.000124914	EGFR, COL18A1, ICAM1, IL8, IL6ST, CSF1, ONECUT2, F2RL1, ITGA2, IGF2, RPS6KB1, FURIN, IRS1, HIF1A, PTK2B, VEGFA, HBEGF, THBS1, FGF2, PIK3R1, F2R, ADAM9	1210	98	13528	2.50983	0.367667	0.0226563	0.229721
GOTERM_BP_FAT	GO:0051272~positive regulation of cell motion	22	1.36731	0.000124914	EGFR, COL18A1, ICAM1, IL6ST, CSF1, ONECUT2, F2RL1, ITGA2, IGF2, RPS6KB1, FURIN, IRS1, HIF1A, PTK2B, VEGFA, HBEGF, BCL6, THBS1, FGF2, PIK3R1, F2R, ADAM9	1210	98	13528	2.50983	0.367667	0.0226563	0.229721
GOTERM_BP_FAT	GO:0022610~biological adhesion	92	5.71784	0.000157269	CTNNAL1, NRP2, NRP1, CLSTN2, TLN2, NELL1, LMO7, POSTN, DDR2, VCL, DGCR2, CTGF, ROBO1, TGFBI, DLG5, FNDC3A, NEGR1, ADAM9, EGFR, ICAM1, PTPRK, TYRO3, MAGI1, CNTNAP4, NRXN2, SDK1, MGP, PCDH7, PTPRU, CTNNA1, THY1, NCAM1, NCAM2, TNFAIP6, LSAMP, CLDN1, CD99L2, CNTN1, CNTN4, SGCE, VCAN, MFAP4, DCBLD2, LIMS1, EPDR1, TNFRSF12A, TNC, ITGB4, ITGA10, ITGB5, KITLG, IL32, ITGB3, CX3CL1, CLDN12, OTOR, SEMA5A, R…	1210	701	13528	1.4673	0.438456	0.0258892	0.289141
GOTERM_BP_FAT	GO:0007155~cell adhesion	92	5.71784	0.000153076	CTNNAL1, NRP2, NRP1, CLSTN2, TLN2, NELL1, LMO7, POSTN, DDR2, VCL, DGCR2, CTGF, ROBO1, TGFBI, DLG5, FNDC3A, NEGR1, ADAM9, EGFR, ICAM1, PTPRK, TYRO3, MAGI1, CNTNAP4, NRXN2, SDK1, MGP, PCDH7, PTPRU, CTNNA1, THY1, NCAM1, NCAM2, TNFAIP6, LSAMP, CLDN1, CD99L2, CNTN1, CNTN4, SGCE, VCAN, MFAP4, DCBLD2, LIMS1, EPDR1, TNFRSF12A, TNC, ITGB4, ITGA10, ITGB5, KITLG, IL32, ITGB3, CX3CL1, CLDN12, OTOR, SEMA5A, R…	1210	700	13528	1.46939	0.42975	0.0263921	0.281443
GOTERM_BP_FAT	GO:0031328~positive regulation of cellular biosynthetic process	90	5.59354	0.000180993	ENY2, PPARA, ELF1, GDF2, RSF1, FOXK1, STAT5A, RHOQ, IL11, CAMKK2, MEN1, GATA4, GUCY1A3, PDGFC, FAM129A, FGF2, MYC, DDAH1, SAMD4A, EGR1, EGFR, ICAM1, SIX3, MED12, MED14, ARID1A, RB1, ARNTL, SIX4, PROX1, IRS1, JUNB, ASCL1, HIF1A, JUN, HIPK2, VEGFA, SIX1, TFAP2B, GLIS3, HSD3B7, ABLIM3, ONECUT2, SOX4, KITLG, ABCA1, NPAS2, HRH1, RGMB, CHD8, BLOC1S2, PTK2B, SQSTM1, NFAT5, POU3F3, TCEA1, MAML3, THBS1, P…	1210	685	13528	1.46893	0.485276	0.0272925	0.33269
GOTERM_BP_FAT	GO:0051674~localization of cell	48	2.98322	0.000175028	NRP2, CAV2, CTHRC1, NRP1, FUT8, PLXNA2, DRD2, TNFRSF12A, KITLG, DNAH1, RPS6KB1, CX3CL1, PRKG1, SBDS, ROBO1, CTGF, PTK2B, PEX2, SEMA3F, POU3F3, SEMA3C, CD24, THBS1, PPAP2B, FGF2, PLAT, ICAM1, SGPL1, PTPRK, PHOX2B, IL8, PODXL, SIX4, ITGA4, DBH, COL5A1, ASCL1, TNS3, TNS1, HIF1A, ITGA6, LAMA5, ITGA5, SIX1, HBEGF, VCAN, LRP5, MYH10	1210	307	13528	1.74804	0.473885	0.027537	0.321743
GOTERM_BP_FAT	GO:0048870~cell motility	48	2.98322	0.000175028	NRP2, CAV2, CTHRC1, NRP1, FUT8, PLXNA2, DRD2, TNFRSF12A, KITLG, DNAH1, RPS6KB1, CX3CL1, PRKG1, SBDS, ROBO1, CTGF, PTK2B, PEX2, SEMA3F, POU3F3, SEMA3C, CD24, THBS1, PPAP2B, FGF2, PLAT, ICAM1, SGPL1, PTPRK, PHOX2B, IL8, PODXL, SIX4, ITGA4, DBH, COL5A1, ASCL1, TNS3, TNS1, HIF1A, ITGA6, LAMA5, ITGA5, SIX1, HBEGF, VCAN, LRP5, MYH10	1210	307	13528	1.74804	0.473885	0.027537	0.321743
GOTERM_BP_FAT	GO:0042981~regulation of apoptosis	102	6.33934	0.000234323	NELL1, STAT5A, RPS27L, SART1, BAK1, BDNF, FNTA, TIAM1, FAS, CUL1, ADAM9, EGFR, NUDT2, DFFA, SOCS3, CSDA, JUN, VEGFA, CSTB, MAPK8, MYO18A, MCL1, PAFAH2, SOX4, BCL2L1, HSPA1B, RRM2B, STK17A, TIMP3, SERINC3, PEA15, TUBB, BLOC1S2, BMF, COL18A1, OBSCN, ABR, EEF1A2, LGALS1, GRIN1, HGF, GAS1, FURIN, BFAR, NOTCH1, CDKN1A, UACA, SFRP1, CSRNP3, PDCD6, IFI6, RTN4, NUAK2, ZMAT3, FASTK, MCF2L, MEN1, CASP4, AE…	1210	804	13528	1.41838	0.576766	0.0313439	0.430517
GOTERM_BP_FAT	GO:0045944~positive regulation of transcription from RNA polymerase II promoter	55	3.41827	0.000226173	PPARA, ELF1, STAT5A, RHOQ, IL11, MEN1, GATA4, MYC, FGF2, EGR1, SIX3, MED12, MED14, RB1, SIX4, ARNTL, JUNB, ASCL1, HIF1A, JUN, HIPK2, SIX1, VEGFA, TFAP2B, GLIS3, ABLIM3, ONECUT2, CHD8, NPAS2, SQSTM1, NFAT5, POU3F3, TCEA1, MAML3, CEBPB, EPAS1, SRA1, MAML2, CREBBP, GRIN1, TEAD1, TEAD2, SMAD2, SMAD1, NR4A3, WWTR1, ATF6, HDAC4, NOTCH1, CSRNP3, CSRNP1, THRAP3, ZNF462, NFIC, NFIB	1210	371	13528	1.65744	0.563917	0.0314161	0.415574
GOTERM_BP_FAT	GO:0043067~regulation of programmed cell death	103	6.40149	0.00022176	NELL1, STAT5A, RPS27L, SART1, BAK1, BDNF, FNTA, TIAM1, FAS, CUL1, ADAM9, EGFR, NUDT2, DFFA, SOCS3, CSDA, JUN, VEGFA, CSTB, MAPK8, MYO18A, MCL1, PAFAH2, SOX4, BCL2L1, HSPA1B, RRM2B, STK17A, TIMP3, SERINC3, PEA15, TUBB, BLOC1S2, BMF, COL18A1, OBSCN, ABR, EEF1A2, LGALS1, GRIN1, HGF, GAS1, FURIN, BFAR, NOTCH1, CDKN1A, UACA, CSRNP3, SFRP1, PDCD6, IFI6, RTN4, NUAK2, ZMAT3, FASTK, MCF2L, MEN1, CASP4, AE…	1210	812	13528	1.41817	0.556797	0.0320251	0.40748
GOTERM_BP_FAT	GO:0010941~regulation of cell death	103	6.40149	0.000251501	NELL1, STAT5A, RPS27L, SART1, BAK1, BDNF, FNTA, TIAM1, FAS, CUL1, ADAM9, EGFR, NUDT2, DFFA, SOCS3, CSDA, JUN, VEGFA, CSTB, MAPK8, MYO18A, MCL1, PAFAH2, SOX4, BCL2L1, HSPA1B, RRM2B, STK17A, TIMP3, SERINC3, PEA15, TUBB, BLOC1S2, BMF, COL18A1, OBSCN, ABR, EEF1A2, LGALS1, GRIN1, HGF, GAS1, FURIN, BFAR, NOTCH1, CDKN1A, UACA, CSRNP3, SFRP1, PDCD6, IFI6, RTN4, NUAK2, ZMAT3, FASTK, MCF2L, MEN1, CASP4, AE…	1210	815	13528	1.41295	0.602624	0.0324225	0.462009
GOTERM_BP_FAT	GO:0010243~response to organic nitrogen	16	0.994406	0.000341154	DRD2, GRIN1, HMGCS1, OXTR, ITGA2, ASNS, RPS6KB1, BCL2L1, SMAD1, MMP3, DBH, TIMP3, CDKN1A, PTK2B, SLC18A2, NEFL	1210	63	13528	2.83941	0.714042	0.0422508	0.626215
GOTERM_BP_FAT	GO:0008284~positive regulation of cell proliferation	59	3.66687	0.000371459	S100A6, NRP1, OSMR, IL6ST, STAT5A, RPS6KB1, DDR2, IL11, SSR1, S1PR3, FNTA, NDUFS4, PDGFC, CHRNA7, NRG1, IL13RA1, MYC, FGF2, EGFR, UBE2A, LIFR, CDK6, VASH2, IRS1, PROX1, PDCD1LG2, TNS3, HIF1A, JUN, HIPK2, VEGFA, NGFR, FGFR1, FGFR4, DRD2, CSF1, RPS15A, KITLG, SOX4, BCL2L1, BLOC1S2, AGGF1, PTK2B, TGM2, PTN, BCL6, CD24, COL18A1, KLF5, TBX2, ITGA2, IGF2, GAS1, HDAC4, NOTCH1, CDKN1A, HBEGF, F2R, LRP5	1210	414	13528	1.59331	0.744143	0.044421	0.681661
GOTERM_CC_FAT	GO:0005794~Golgi apparatus	116	7.20945	8.79231e-06	SLC9A8, F2RL1, SYT7, PRKG1, DSE, SLC35A3, KIFC3, ST3GAL3, GBF1, ST3GAL5, ANK3, B3GALNT2, PDGFC, PRKACA, PDGFD, FNDC3A, GOLGA8A, MTUS1, H1F0, GOLT1B, PTPRR, TMEM130, BICD2, GLCE, GCC2, ERGIC2, BCAP31, ERGIC3, BACE2, RNF24, CLIP3, MGAT5, MYO18A, TRAPPC2, CAV2, RAB7A, CAV1, CNIH, NFKBIE, COPZ1, HMP19, ASAP2, CCDC91, ABCA1, ABCA5, SERINC3, STX12, B3GNT5, B3GNT1, DOPEY2, ENTPD4, B4GALT6, FGD6, SLC30A7…	1140	872	12782	1.49154	0.00491161	0.00491161	0.0128622
GOTERM_CC_FAT	GO:0012505~endomembrane system	101	6.27719	0.000116343	SYT1, S100A6, NRBP1, SLC35A3, SSR1, ST3GAL3, GBF1, ST3GAL5, INSIG2, PDGFC, PDGFD, ELOVL6, ASPH, NUP35, FNDC3A, EGFR, SGPL1, SPTLC1, BCAP31, VPS26B, MGAT5, VPS26A, CAV2, CAV1, EXTL3, HAX1, CNIH, COPZ1, DSCR3, ITGB3, SERINC1, B3GNT1, DOPEY2, ENTPD4, NUP54, TRAM1, XPOT, SYS1, SEC11C, SMAD1, FURIN, ATF6, LAMP2, SYNE1, UACA, B3GAT3, SPCS3, RTN4, TM7SF2, CLSTN2, AP2S1, GJA1, ANPEP, NBEA, CHPF2, ST6GALN…	1140	782	12782	1.44813	0.0630788	0.0214846	0.170073
GOTERM_CC_FAT	GO:0005578~proteinaceous extracellular matrix	49	3.04537	0.000228252	ASPN, CTHRC1, LTBP1, POSTN, MMP3, CILP2, GPC3, CTGF, TGFBI, VWA1, TFPI2, COL10A1, MATN2, MGP, MMP11, ADAMTS6, MMP10, VEGFA, VCAN, MFAP4, MFAP5, ADAMTS5, FRAS1, LUM, TNC, DAG1, DCN, TIMP3, TNR, COL6A1, ADAMTS12, FBN2, COL8A2, DPT, FLRT3, COL18A1, COL4A2, LGALS1, FBN1, CCDC80, SPARC, COL16A1, COL5A2, COL5A1, ANXA2, LEPRE1, LAMA5, FBLN5, THSD4	1140	320	12782	1.71688	0.120002	0.025243	0.333407
GOTERM_CC_FAT	GO:0000139~Golgi membrane	34	2.11311	9.47169e-05	GALNT2, CAV2, CAV1, CLSTN2, FUT8, CNIH, COPZ1, BET1, GJA1, CHPF2, SLC35A3, ST6GALNAC5, ACTR3, ST6GALNAC6, ST3GAL3, AP1S2, GBF1, ST3GAL5, B3GNT1, PDGFC, B4GALNT4, DOPEY2, PDGFD, ENTPD4, SYS1, RAB2B, ICA1, MAN1A1, FURIN, BCAP31, MAN2A1, B3GAT3, WASL, MGAT5	1140	186	12782	2.04956	0.0516617	0.0261734	0.138479
GOTERM_CC_FAT	GO:0031012~extracellular matrix	52	3.23182	0.000212466	ASPN, CTHRC1, LTBP1, POSTN, MMP3, CILP2, GPC3, CTGF, TGFBI, VWA1, TFPI2, COL10A1, MATN2, OLFML2A, MGP, MMP11, ADAMTS6, MMP10, VEGFA, VCAN, MFAP4, MFAP5, ADAMTS5, FRAS1, LUM, TNC, DAG1, DCN, TIMP3, TNR, COL6A1, ADAMTS12, FBN2, THBS1, COL8A2, DPT, FLRT3, COL18A1, COL4A2, LGALS1, FBN1, CCDC80, SPARC, COL16A1, COL5A2, COL5A1, SOD3, ANXA2, LEPRE1, LAMA5, FBLN5, THSD4	1140	345	12782	1.68997	0.112187	0.0293103	0.310383
