# Supplementary material for: The autism-associated gene chromodomain helicase DNA-binding protein 8 (CHD8) regulates noncoding RNAs and autism-related genes
Source: Transl Psychiatry. 2015 May 19;5(5):e568–. doi: 10.1038/tp.2015.62 (PMC4471293; doi:10.1038/tp.2015.62)
Supplement: Supplementary Table 9 [file tp201562x11.xls]

## Sheet: Sheet1
Supplementary Table 9. Gene ontology enrichment among up-regulated genes
Category	Term	Count	%	PValue	Genes	List Total	Pop Hits	Pop Total	Fold Enrichment	Bonferroni	Benjamini	FDR
GOTERM_CC_FAT	GO:0005740~mitochondrial envelope	30	0.487646	0.000127948	NDUFB6, MCL1, NDUFB9, COX7B, NLRX1, BCL2L1, COX7A2L, SFXN5, BAK1, CISD1, TOMM7, NDUFS4, TOMM5, MRPL17, ATP5O, ATP5I, ATP5H, ACSL3, NDUFA4, TXNIP, SHMT2, MAOB, COX8A, NDUFA1, COX6C, VDAC1, OCIAD2, SDHB, SLC25A34, TOMM22	421	419	12782	2.17382	0.0473383	0.0160352	0.176916
GOTERM_CC_FAT	GO:0031966~mitochondrial membrane	29	0.471391	0.000106248	NDUFB6, MCL1, NDUFB9, COX7B, NLRX1, BCL2L1, COX7A2L, SFXN5, BAK1, CISD1, TOMM7, NDUFS4, TOMM5, MRPL17, ATP5O, ATP5I, ATP5H, ACSL3, NDUFA4, SHMT2, COX8A, MAOB, NDUFA1, COX6C, VDAC1, OCIAD2, SDHB, SLC25A34, TOMM22	421	394	12782	2.2347	0.0394702	0.0199338	0.146932
GOTERM_CC_FAT	GO:0031090~organelle membrane	61	0.991547	5.45832e-05	AP2S1, CHPF2, SLC35A3, ACTR3, BAK1, ST3GAL3, CISD1, AP1S2, NDUFS4, PEX2, SRPR, PDGFC, ATP5O, ASPH, ATP5I, ATP5H, SGPL1, ERLIN2, KRTCAP2, COX6C, BCAP31, SLC25A34, SEMA4C, TOMM22, OSTC, GALNT2, EXTL3, NDUFB6, CNIH, HAX1, MCL1, NDUFB9, ABCD1, COPZ1, COX7B, BET1, NLRX1, ITGB3, BCL2L1, COX7A2L, SFXN5, TOMM7, TMED2, TOMM5, MRPL17, ENTPD4, ACSL3, SYS1, NDUFA4, SHMT2, SEC11C, MAOB, COX8A, FURIN, NDUFA1, …	421	1096	12782	1.6898	0.0204751	0.0204751	0.0755088
GOTERM_CC_FAT	GO:0005739~mitochondrion	58	0.942783	0.000266869	MRPS33, PRDX4, RNASEH1, HLCS, MTHFD2, BAK1, CISD1, NDUFS4, ATP5O, YRDC, ATP5I, ATP5H, OMA1, FUNDC2, MRPL51, SSBP1, LIMK2, LYPLA1, COX6C, DHRS2, SLC25A34, TOMM22, NDUFB6, HAX1, MCL1, NDUFB9, COX7B, MRPS10, NLRX1, FAM136A, BCL2L1, COX7A2L, MTIF2, SFXN5, DTD1, CMPK2, TOMM7, TOMM5, MRPL17, OXCT1, ZSCAN20, THG1L, ACSL3, LIPT1, ETFB, TXNIP, NDUFA4, SHMT2, MMADHC, MAOB, COX8A, MTRF1L, PCK2, NDUFA1, OCIA…	421	1087	12782	1.62	0.0962087	0.0249721	0.368676
GOTERM_CC_FAT	GO:0044455~mitochondrial membrane part	13	0.211313	0.000834885	NDUFA4, NDUFB6, NDUFB9, COX7B, COX7A2L, NDUFA1, NDUFS4, TOMM7, TOMM5, ATP5O, TOMM22, ATP5I, ATP5H	421	125	12782	3.15755	0.271344	0.0387966	1.14919
GOTERM_CC_FAT	GO:0019867~outer membrane	12	0.195059	0.000833223	BAK1, CISD1, TOMM7, MCL1, TOMM5, SLC24A1, MAOB, NLRX1, TOMM22, BCL2L1, ACSL3, VDAC1	421	108	12782	3.37345	0.270884	0.0441286	1.14691
GOTERM_CC_FAT	GO:0005741~mitochondrial outer membrane	11	0.178804	0.00072161	BAK1, CISD1, TOMM7, MCL1, TOMM5, MAOB, NLRX1, TOMM22, BCL2L1, ACSL3, VDAC1	421	90	12782	3.71079	0.239355	0.0445742	0.993992
GOTERM_CC_FAT	GO:0044429~mitochondrial part	36	0.585176	0.000610391	MRPS33, NDUFB6, MCL1, NDUFB9, COX7B, NLRX1, BCL2L1, COX7A2L, SFXN5, DTD1, BAK1, CISD1, TOMM7, NDUFS4, TOMM5, OXCT1, MRPL17, ATP5O, ATP5I, ATP5H, ACSL3, ETFB, TXNIP, NDUFA4, MRPL51, SHMT2, SSBP1, MAOB, COX8A, NDUFA1, COX6C, VDAC1, OCIAD2, SDHB, SLC25A34, TOMM22	421	595	12782	1.83697	0.206585	0.0452271	0.841391
