# Supplementary material for: The autism-associated gene chromodomain helicase DNA-binding protein 8 (CHD8) regulates noncoding RNAs and autism-related genes
Source: Transl Psychiatry. 2015 May 19;5(5):e568–. doi: 10.1038/tp.2015.62 (PMC4471293; doi:10.1038/tp.2015.62)
Supplement: Supplementary Table 10 [file tp201562x12.xls]

## Sheet: Sheet1
Supplementary Table 10. Gene ontology enrichment among down-regulated genes
Category	Term	Count	%	PValue	Genes	List Total	Pop Hits	Pop Total	Fold Enrichment	Bonferroni	Benjamini	FDR
GOTERM_BP_FAT	GO:0051270~regulation of cell motion	34	3.41023	1.3019e-08	RTN4, GDF2, NRP1, IL6ST, DRD2, CSF1, ONECUT2, RPS6KB1, GREM1, TPM1, VCL, SEMA3F, GAB1, BCL6, SEMA3A, THBS1, PIK3R1, ADAM9, EGFR, COL18A1, PTPRK, NF1, ITGA2, IGF2, PTPRU, NEXN, IRS1, THY1, BBS1, HIF1A, LAMA5, VEGFA, IGFBP3, F2R	774	193	13528	3.07903	4.12562e-05	4.12562e-05	2.3586e-05
GOTERM_BP_FAT	GO:0030334~regulation of cell migration	29	2.90873	3.22866e-07	RTN4, GDF2, DRD2, IL6ST, CSF1, ONECUT2, RPS6KB1, GREM1, TPM1, VCL, GAB1, THBS1, PIK3R1, ADAM9, EGFR, COL18A1, PTPRK, NF1, ITGA2, IGF2, PTPRU, NEXN, IRS1, THY1, HIF1A, LAMA5, VEGFA, IGFBP3, F2R	774	169	13528	2.99919	0.00102264	0.00051145	0.000584922
GOTERM_BP_FAT	GO:0009891~positive regulation of biosynthetic process	71	7.12136	2.2446e-06	ENY2, PPARA, ELF1, GDF2, RSF1, FOXK1, RHOQ, CAMKK2, MEN1, GATA4, GUCY1A3, FAM129A, MYC, DDAH1, SAMD4A, EGR1, EGFR, SIX3, MED12, ARID1A, MED14, RB1, SIX4, PROX1, IRS1, ASCL1, HIF1A, JUN, HIPK2, VEGFA, SIX1, TFAP2B, HSD3B7, ONECUT2, SOX4, KITLG, ABCA1, NPAS2, HRH1, CHD8, BLOC1S2, NFAT5, TCEA1, MAML3, PTX3, TCF4, THBS1, KLF5, EPAS1, GRIN1, MAML2, CREBBP, ITGA2, TEAD1, SMAD2, TEAD2, IGF2, KLF15, SMAD…	774	695	13528	1.78553	0.00708791	0.00101565	0.00406638
GOTERM_BP_FAT	GO:0040012~regulation of locomotion	30	3.00903	1.45069e-06	RTN4, GDF2, DRD2, IL6ST, CSF1, ONECUT2, RPS6KB1, GREM1, TPM1, VCL, GAB1, THBS1, PIK3R1, ADAM9, EGFR, COL18A1, PTPRK, NF1, ITGA2, IGF2, PTPRU, NEXN, IRS1, THY1, BBS1, HIF1A, LAMA5, VEGFA, IGFBP3, F2R	774	192	13528	2.73094	0.00458668	0.00114865	0.00262812
GOTERM_BP_FAT	GO:0007167~enzyme linked receptor protein signaling pathway	43	4.31294	2.21953e-06	TWSG1, FGFR1, FGF5, GDF2, REPS2, FGFR4, NRP1, FUT8, IL6ST, FST, AP3S1, RHOQ, DDR2, EPHB2, EIF4EBP2, TIAM1, ZFYVE9, GAB1, NRG1, PIK3R1, ADAM9, PLAT, EGFR, PTPRK, PTPRG, CBL, LIFR, IGF2, SMAD2, PTPRU, SMAD1, ALK, IRS1, RPS6KA5, DOK4, JUN, HIPK2, VEGFA, ROR1, SPTBN1, SORT1, BMPR1B, PLEKHA1	774	342	13528	2.19753	0.00700901	0.00117159	0.00402096
GOTERM_BP_FAT	GO:0006928~cell motion	54	5.41625	2.1084e-06	NRP2, CTHRC1, NRP1, PLXNA2, RPS6KB1, PRKG1, VCL, SBDS, UNC5B, ANK3, ROBO1, SEMA3F, SEMA3C, SEMA3A, PTPRK, PHOX2B, SIX4, TNS3, ASCL1, HIF1A, TNS1, SEMA4F, SIX1, VCAN, EFNA5, MAPK8, WASL, NGFR, CAV2, FUT8, DRD2, KITLG, CX3CL1, TPM1, EPHB2, SEMA5A, TUBB, TNR, B3GNT1, CD24, THBS1, PPAP2B, PLAT, ACTB, ITGA2, GAS1, ITGA4, DBH, COL5A1, LAMA5, KPTN, BMPR1B, MYH10, LRP5	774	475	13528	1.98698	0.00665925	0.00133541	0.00381964
GOTERM_BP_FAT	GO:0042127~regulation of cell proliferation	77	7.72317	3.83665e-06	S100A6, NRP1, OSMR, IL6ST, STRN, GJA1, RPS6KB1, MXI1, DDR2, SSR1, MEN1, S1PR3, KIFAP3, GATA4, CHRNA7, DLG5, IL13RA1, NRG1, MYC, CUL1, DHCR24, EGFR, PTPRK, UBE2A, LIFR, CDK6, RB1, PTPRU, GAL, PROX1, IRS1, VASH2, RBBP9, TNS3, HIF1A, JUN, HIPK2, VEGFA, NGFR, PMP22, CAV2, FGFR1, FGFR4, CAV1, IFITM1, DRD2, CSF1, RPS15A, SOX4, KITLG, BLOC1S2, AGGF1, DHCR7, TGM2, BCL6, CD24, THBS1, DPT, KLF5, COL18A1, T…	774	787	13528	1.71005	0.0120848	0.00135002	0.00695049
GOTERM_BP_FAT	GO:0031328~positive regulation of cellular biosynthetic process	71	7.12136	1.34382e-06	ENY2, PPARA, ELF1, GDF2, RSF1, FOXK1, RHOQ, CAMKK2, MEN1, GATA4, GUCY1A3, FAM129A, MYC, DDAH1, SAMD4A, EGR1, EGFR, SIX3, MED12, ARID1A, MED14, RB1, SIX4, PROX1, IRS1, ASCL1, HIF1A, JUN, HIPK2, VEGFA, SIX1, TFAP2B, HSD3B7, ONECUT2, SOX4, KITLG, ABCA1, NPAS2, HRH1, CHD8, BLOC1S2, NFAT5, TCEA1, MAML3, PTX3, TCF4, THBS1, KLF5, EPAS1, GRIN1, MAML2, CREBBP, ITGA2, TEAD1, SMAD2, TEAD2, IGF2, KLF15, SMAD…	774	685	13528	1.81159	0.00424953	0.00141852	0.00243453
GOTERM_BP_FAT	GO:0001568~blood vessel development	34	3.41023	3.79128e-06	RTN4, NRP2, CAV1, NRP1, ANPEP, ZFP36L1, SEMA5A, AGGF1, ROBO1, DHCR7, ITGAV, TGM2, SEMA3C, HS6ST1, THBS1, PPAP2B, ANGPT2, RECK, KLF5, PLAT, COL18A1, EPAS1, NF1, ITGA4, DBH, PROX1, COL5A1, ANXA2, THY1, NOTCH1, HIF1A, LAMA5, JUN, VEGFA	774	245	13528	2.42552	0.0119427	0.0015007	0.00686831
GOTERM_BP_FAT	GO:0045596~negative regulation of cell differentiation	31	3.10933	5.58361e-06	RTN4, PPARA, TWSG1, CAV1, NRP1, HSD3B7, FST, ABCA1, EPHB2, MEN1, SEMA3F, ITGAV, HIST1H4E, BCL6, CD24, SEMA3A, HIST1H4H, ZFP36, PHOX2B, NF1, CREBBP, CDK6, RCAN1, WWTR1, THY1, NOTCH3, HDAC4, NOTCH1, RIF1, SEMA4F, NGFR, TOB2	774	216	13528	2.50842	0.0175389	0.00176789	0.0101151
GOTERM_BP_FAT	GO:0001944~vasculature development	34	3.41023	6.42253e-06	RTN4, NRP2, CAV1, NRP1, ANPEP, ZFP36L1, SEMA5A, AGGF1, ROBO1, DHCR7, ITGAV, TGM2, SEMA3C, HS6ST1, THBS1, PPAP2B, ANGPT2, RECK, KLF5, PLAT, COL18A1, EPAS1, NF1, ITGA4, DBH, PROX1, COL5A1, ANXA2, THY1, NOTCH1, HIF1A, LAMA5, JUN, VEGFA	774	251	13528	2.36754	0.0201473	0.00184857	0.0116348
GOTERM_BP_FAT	GO:0051173~positive regulation of nitrogen compound metabolic process	65	6.51956	9.5407e-06	ENY2, PPARA, GDF2, ELF1, RSF1, FOXK1, RHOQ, CAMKK2, MEN1, GATA4, GUCY1A3, DDAH1, MYC, EGFR, EGR1, SIX3, MED12, ARID1A, MED14, RB1, SIX4, PROX1, ASCL1, HIF1A, JUN, HIPK2, VEGFA, SIX1, TFAP2B, ONECUT2, SOX4, KITLG, ABCA1, NPAS2, HRH1, CHD8, BLOC1S2, NFAT5, TCEA1, MAML3, PTX3, TCF4, KLF5, EPAS1, MAML2, CREBBP, GRIN1, TEAD1, TEAD2, IGF2, SMAD2, KLF15, SMAD1, NR4A3, WWTR1, ATF6, HDAC4, NOTCH1, IRF6, T…	774	644	13528	1.76409	0.0297821	0.00232304	0.0172831
GOTERM_BP_FAT	GO:0051094~positive regulation of developmental process	36	3.61083	8.97656e-06	IL6ST, DRD2, CSF1, FST, KITLG, OXTR, RPS6KB1, SART1, EPHB2, MEN1, AGGF1, ROBO1, TIAM1, GATA4, CHRNA7, THBS1, NRG1, DDAH1, ADAM9, PHOX2B, SOCS3, MAP1B, IGF2, SMAD2, RB1, SMAD1, VASH2, PROX1, NOTCH1, HIF1A, SERPINF1, JUN, NGFR, BMPR1B, IGFBP3, TOB2	774	278	13528	2.26334	0.028046	0.00236776	0.0162612
GOTERM_BP_FAT	GO:0008284~positive regulation of cell proliferation	47	4.71414	1.11605e-05	FGFR1, FGFR4, S100A6, NRP1, OSMR, IL6ST, DRD2, CSF1, KITLG, RPS15A, SOX4, RPS6KB1, DDR2, SSR1, S1PR3, BLOC1S2, AGGF1, TGM2, CHRNA7, BCL6, CD24, NRG1, IL13RA1, MYC, KLF5, EGFR, COL18A1, UBE2A, TBX2, LIFR, ITGA2, CDK6, IGF2, GAS1, VASH2, PROX1, IRS1, HDAC4, TNS3, NOTCH1, HIF1A, JUN, HIPK2, VEGFA, NGFR, LRP5, F2R	774	414	13528	1.98422	0.0347497	0.00252309	0.0202171
GOTERM_BP_FAT	GO:0010557~positive regulation of macromolecule biosynthetic process	65	6.51956	1.55447e-05	ENY2, PPARA, GDF2, ELF1, RSF1, FOXK1, RHOQ, CAMKK2, MEN1, GATA4, FAM129A, MYC, SAMD4A, EGR1, SIX3, MED12, ARID1A, MED14, RB1, SIX4, PROX1, IRS1, ASCL1, HIF1A, JUN, HIPK2, VEGFA, SIX1, TFAP2B, HSD3B7, ONECUT2, SOX4, KITLG, NPAS2, CHD8, BLOC1S2, NFAT5, TCEA1, MAML3, TCF4, THBS1, KLF5, EPAS1, MAML2, CREBBP, GRIN1, TEAD1, ITGA2, TEAD2, IGF2, SMAD2, KLF15, SMAD1, NR4A3, WWTR1, ATF6, HDAC4, NOTCH1, IRF…	774	654	13528	1.73711	0.0480677	0.00327871	0.0281579
GOTERM_BP_FAT	GO:0010628~positive regulation of gene expression	59	5.91775	2.19224e-05	ENY2, PPARA, GDF2, ELF1, RSF1, FOXK1, RHOQ, CAMKK2, MEN1, GATA4, MYC, EGR1, SIX3, MED12, ARID1A, MED14, RB1, SIX4, PROX1, ASCL1, HIF1A, JUN, HIPK2, VEGFA, SIX1, TFAP2B, CSF1, ONECUT2, SOX4, NPAS2, CHD8, BLOC1S2, NFAT5, TCEA1, MAML3, TCF4, KLF5, EPAS1, MAML2, CREBBP, GRIN1, TEAD1, TEAD2, SMAD2, KLF15, SMAD1, NR4A3, WWTR1, ATF6, HDAC4, NOTCH1, IRF6, THRAP3, DNMT1, ZNF462, NFIC, KLF2, NFIB, F2R	774	581	13528	1.77488	0.0671145	0.00433264	0.0397085
GOTERM_BP_FAT	GO:0048514~blood vessel morphogenesis	29	2.90873	2.67853e-05	RTN4, NRP2, CAV1, NRP1, ANPEP, ZFP36L1, SEMA5A, AGGF1, ROBO1, TGM2, SEMA3C, HS6ST1, THBS1, ANGPT2, KLF5, PLAT, COL18A1, EPAS1, NF1, ITGA4, DBH, PROX1, ANXA2, THY1, NOTCH1, HIF1A, LAMA5, JUN, VEGFA	774	211	13528	2.40219	0.0813811	0.00498072	0.0485149
GOTERM_BP_FAT	GO:0030155~regulation of cell adhesion	22	2.20662	3.20051e-05	CSF1, NF1, ONECUT2, CCDC80, ITGA2, CDK6, CYTH3, CX3CL1, SERPINI1, TPM1, LAMA5, GSN, TNR, KIFAP3, TGFBI, TGM2, BCL6, CD24, THBS1, NRG1, PIK3R1, ADAM9	774	137	13528	2.80669	0.0964518	0.00532398	0.0579666
GOTERM_BP_FAT	GO:0030030~cell projection organization	42	4.21264	3.13371e-05	NRP2, FGFR1, S100A6, LIMA1, SEPT2, NRP1, DRD2, ONECUT2, ITGB4, STRN, GJA1, PRKG1, TPM1, EPHB2, VCL, SEMA5A, CDC42, UNC5B, ROBO1, ANK3, TNR, B3GNT1, CD24, SEMA3A, FGD6, KLF5, EGFR, ACTB, MAP1B, LIFR, GAS1, WWTR1, BBS1, NOTCH1, SEMA4F, LAMA5, VCAN, EFNA5, NGFR, BMPR1B, IGSF9, MYH10	774	368	13528	1.99478	0.0945369	0.00550196	0.056757
GOTERM_BP_FAT	GO:0045941~positive regulation of transcription	57	5.71715	3.50285e-05	ENY2, PPARA, GDF2, ELF1, RSF1, FOXK1, RHOQ, CAMKK2, MEN1, GATA4, MYC, EGR1, SIX3, MED12, ARID1A, MED14, RB1, SIX4, PROX1, ASCL1, HIF1A, JUN, HIPK2, VEGFA, SIX1, TFAP2B, ONECUT2, SOX4, NPAS2, CHD8, BLOC1S2, NFAT5, TCEA1, MAML3, TCF4, KLF5, EPAS1, MAML2, CREBBP, GRIN1, TEAD1, TEAD2, SMAD2, KLF15, SMAD1, NR4A3, WWTR1, ATF6, HDAC4, NOTCH1, IRF6, THRAP3, ZNF462, NFIC, KLF2, NFIB, F2R	774	564	13528	1.7664	0.105068	0.00553498	0.0634407
GOTERM_BP_FAT	GO:0045944~positive regulation of transcription from RNA polymerase II promoter	42	4.21264	3.78281e-05	PPARA, ELF1, ONECUT2, RHOQ, MEN1, NPAS2, CHD8, GATA4, NFAT5, TCEA1, MAML3, MYC, EGR1, EPAS1, CREBBP, GRIN1, MAML2, SIX3, MED12, TEAD1, TEAD2, MED14, SMAD2, RB1, SIX4, NR4A3, SMAD1, WWTR1, ATF6, HDAC4, ASCL1, NOTCH1, HIF1A, JUN, HIPK2, VEGFA, SIX1, THRAP3, TFAP2B, ZNF462, NFIC, NFIB	774	371	13528	1.97865	0.112973	0.00569229	0.0685096
GOTERM_BP_FAT	GO:0045935~positive regulation of nucleobase, nucleoside, nucleotide and nucleic acid metabolic process	61	6.11836	4.79952e-05	ENY2, PPARA, GDF2, ELF1, RSF1, FOXK1, RHOQ, CAMKK2, MEN1, GATA4, GUCY1A3, MYC, EGR1, SIX3, MED12, ARID1A, MED14, RB1, SIX4, PROX1, ASCL1, HIF1A, JUN, HIPK2, VEGFA, SIX1, TFAP2B, ONECUT2, KITLG, SOX4, ABCA1, NPAS2, CHD8, BLOC1S2, NFAT5, TCEA1, MAML3, TCF4, KLF5, EPAS1, MAML2, CREBBP, GRIN1, TEAD1, TEAD2, IGF2, SMAD2, KLF15, SMAD1, NR4A3, WWTR1, ATF6, HDAC4, NOTCH1, IRF6, THRAP3, ZNF462, NFIC, KLF2…	774	624	13528	1.70859	0.141098	0.00606555	0.0869154
GOTERM_BP_FAT	GO:0060284~regulation of cell development	28	2.80843	4.24175e-05	RTN4, NRP1, DRD2, EPHB2, TIAM1, ROBO1, SEMA3F, CD24, SEMA3A, PHOX2B, NF1, GRIN1, MAP1B, SMAD2, IGF2, SMAD1, PROX1, THY1, NOTCH3, HDAC4, ASCL1, YWHAG, NOTCH1, SERPINF1, SEMA4F, SIX1, NGFR, IGFBP3	774	205	13528	2.38724	0.125781	0.00609155	0.0768183
GOTERM_BP_FAT	GO:0016477~cell migration	34	3.41023	4.6293e-05	NRP2, CAV2, CTHRC1, NRP1, FUT8, PLXNA2, DRD2, KITLG, RPS6KB1, CX3CL1, PRKG1, SBDS, ROBO1, SEMA3F, SEMA3C, CD24, THBS1, PPAP2B, PLAT, PTPRK, PHOX2B, SIX4, ITGA4, DBH, COL5A1, TNS3, ASCL1, TNS1, HIF1A, LAMA5, SIX1, VCAN, MYH10, LRP5	774	276	13528	2.15309	0.136452	0.0060941	0.0838341
GOTERM_BP_FAT	GO:0045893~positive regulation of transcription, DNA-dependent	50	5.01505	4.60626e-05	ENY2, PPARA, ELF1, FOXK1, RHOQ, MEN1, GATA4, MYC, EGR1, MED12, SIX3, ARID1A, MED14, RB1, SIX4, PROX1, ASCL1, HIF1A, JUN, VEGFA, SIX1, HIPK2, TFAP2B, ONECUT2, SOX4, CHD8, NPAS2, NFAT5, TCEA1, MAML3, TCF4, EPAS1, MAML2, CREBBP, GRIN1, TEAD1, TEAD2, SMAD2, KLF15, SMAD1, NR4A3, WWTR1, ATF6, HDAC4, NOTCH1, THRAP3, ZNF462, NFIC, F2R, NFIB	774	477	13528	1.83208	0.135821	0.00632667	0.0834169
GOTERM_BP_FAT	GO:0051254~positive regulation of RNA metabolic process	50	5.01505	5.78492e-05	ENY2, PPARA, ELF1, FOXK1, RHOQ, MEN1, GATA4, MYC, EGR1, MED12, SIX3, ARID1A, MED14, RB1, SIX4, PROX1, ASCL1, HIF1A, JUN, VEGFA, SIX1, HIPK2, TFAP2B, ONECUT2, SOX4, CHD8, NPAS2, NFAT5, TCEA1, MAML3, TCF4, EPAS1, MAML2, CREBBP, GRIN1, TEAD1, TEAD2, SMAD2, KLF15, SMAD1, NR4A3, WWTR1, ATF6, HDAC4, NOTCH1, THRAP3, ZNF462, NFIC, F2R, NFIB	774	481	13528	1.81684	0.167506	0.00702633	0.104751
GOTERM_BP_FAT	GO:0031175~neuron projection development	32	3.20963	6.13803e-05	NRP2, FGFR1, S100A6, NRP1, SEPT2, DRD2, STRN, GJA1, PRKG1, EPHB2, SEMA5A, UNC5B, ROBO1, ANK3, TNR, B3GNT1, SEMA3A, CD24, EGFR, ACTB, MAP1B, LIFR, GAS1, BBS1, NOTCH1, SEMA4F, EFNA5, VCAN, NGFR, BMPR1B, IGSF9, MYH10	774	256	13528	2.18475	0.17677	0.00717856	0.111142
GOTERM_BP_FAT	GO:0045785~positive regulation of cell adhesion	13	1.30391	0.000122887	CSF1, CCDC80, ITGA2, CDK6, CX3CL1, CYTH3, TPM1, KIFAP3, TGM2, CD24, NRG1, THBS1, ADAM9	774	60	13528	3.78691	0.322572	0.0138127	0.222395
GOTERM_BP_FAT	GO:0007242~intracellular signaling cascade	103	10.331	0.000147356	ADCY1, IL6ST, IQGAP3, RPS6KB1, S1PR3, DIRAS1, EIF4EBP2, TIAM1, GAB1, RAB23, PRKACA, CHRNA7, GNG4, DDAH1, HTR1E, ADAM9, EGFR, DFFA, SOCS3, RINT1, MED12, MED14, COLEC12, ARID1A, DEPDC1, GEM, WNK2, IRS1, TNS3, MAPK8, STMN1, LRRK1, RAB7A, FGFR1, CAV1, RALGPS2, DRD2, GNAI1, PTPLAD1, STK17A, ABCA1, MYO9A, HIST1H4E, HIST1H4H, GPR155, ABR, SMAD2, SMAD1, UACA, RGS4, CDC42BPA, ZBTB33, RAB5B, NCS1, RHOQ, MC…	774	1256	13528	1.43331	0.373124	0.0154463	0.266623
GOTERM_BP_FAT	GO:0031344~regulation of cell projection organization	16	1.60481	0.000143138	RTN4, NRP1, MAP1B, GRIN1, ITGA2, RHOQ, SMAD1, THY1, EPHB2, CDC42, SEMA4F, TIAM1, ROBO1, SEMA3F, SEMA3A, NGFR	774	89	13528	3.14212	0.364687	0.015521	0.259001
GOTERM_BP_FAT	GO:0045664~regulation of neuron differentiation	20	2.00602	0.000195555	RTN4, PHOX2B, NRP1, GRIN1, MAP1B, SMAD1, THY1, EPHB2, NOTCH3, ASCL1, NOTCH1, YWHAG, SEMA4F, ROBO1, TIAM1, SEMA3F, SIX1, SEMA3A, CD24, NGFR	774	133	13528	2.62828	0.461934	0.0191816	0.353688
GOTERM_BP_FAT	GO:0050767~regulation of neurogenesis	23	2.30692	0.00019362	RTN4, PHOX2B, NRP1, DRD2, NF1, GRIN1, MAP1B, SMAD1, THY1, EPHB2, NOTCH3, ASCL1, NOTCH1, YWHAG, SERPINF1, SEMA4F, ROBO1, TIAM1, SEMA3F, SIX1, SEMA3A, CD24, NGFR	774	166	13528	2.42166	0.458624	0.0196003	0.350194
GOTERM_BP_FAT	GO:0010604~positive regulation of macromolecule metabolic process	75	7.52257	0.000214567	ENY2, PPARA, ELF1, GDF2, RSF1, FOXK1, IL6ST, GJA1, RHOQ, CDC16, CAMKK2, MEN1, GATA4, FAM129A, MYC, CUL1, SAMD4A, ADAM9, EGR1, SIX3, MED12, ARID1A, MED14, RB1, SIX4, PROX1, IRS1, ASCL1, HIF1A, JUN, HIPK2, VEGFA, SIX1, TFAP2B, CAV1, HSD3B7, CSF1, ONECUT2, SOX4, KITLG, NPAS2, CHD8, BLOC1S2, NFAT5, TCEA1, MAML3, CD24, THBS1, TCF4, KLF5, EPAS1, GRIN1, MAML2, CREBBP, ITGA2, TEAD1, SMAD2, TEAD2, IGF2, K…	774	857	13528	1.52958	0.493402	0.0198024	0.388011
GOTERM_BP_FAT	GO:0022610~biological adhesion	64	6.41926	0.00022095	CTNNAL1, NRP2, NRP1, CLSTN2, TLN2, LMO7, DDR2, VCL, DGCR2, ROBO1, TGFBI, DLG5, FNDC3A, ADAM9, EGFR, TYRO3, PTPRK, MAGI1, NRXN2, SDK1, MGP, PCDH7, PTPRU, CTNNA1, THY1, NCAM1, LSAMP, CNTN1, VCAN, MFAP4, LIMS1, EPDR1, TNC, ITGB4, KITLG, ITGB5, ITGA10, CX3CL1, CLDN12, SEMA5A, AGGF1, FAT4, TNR, ITGAV, COL6A1, CD24, THBS1, COL8A2, THBS2, DPT, FLRT3, COL18A1, CNKSR3, PPFIBP1, ITGA2, ITGA4, MCAM, COL5A1,…	774	701	13528	1.59571	0.503548	0.0198088	0.399531
GOTERM_BP_FAT	GO:0007155~cell adhesion	64	6.41926	0.000210294	CTNNAL1, NRP2, NRP1, CLSTN2, TLN2, LMO7, DDR2, VCL, DGCR2, ROBO1, TGFBI, DLG5, FNDC3A, ADAM9, EGFR, TYRO3, PTPRK, MAGI1, NRXN2, SDK1, MGP, PCDH7, PTPRU, CTNNA1, THY1, NCAM1, LSAMP, CNTN1, VCAN, MFAP4, LIMS1, EPDR1, TNC, ITGB4, KITLG, ITGB5, ITGA10, CX3CL1, CLDN12, SEMA5A, AGGF1, FAT4, TNR, ITGAV, COL6A1, CD24, THBS1, COL8A2, THBS2, DPT, FLRT3, COL18A1, CNKSR3, PPFIBP1, ITGA2, ITGA4, MCAM, COL5A1,…	774	700	13528	1.59799	0.486492	0.0199941	0.380296
GOTERM_BP_FAT	GO:0048666~neuron development	37	3.71113	0.000245726	NRP2, FGFR1, S100A6, SEPT2, NRP1, DRD2, ONECUT2, STRN, GJA1, PRKG1, EPHB2, SEMA5A, UNC5B, ROBO1, ANK3, TNR, B3GNT1, SEMA3A, CD24, EGFR, ACTB, MAP1B, LIFR, GAS1, THY1, BBS1, ASCL1, NOTCH1, GNAQ, SEMA4F, VEGFA, VCAN, EFNA5, NGFR, BMPR1B, IGSF9, MYH10	774	339	13528	1.90763	0.541044	0.021401	0.444237
GOTERM_BP_FAT	GO:0050770~regulation of axonogenesis	12	1.20361	0.000325049	RTN4, NRP1, SEMA4F, TIAM1, ROBO1, SEMA3F, GRIN1, MAP1B, SEMA3A, NGFR, EPHB2, THY1	774	57	13528	3.67959	0.643082	0.0274605	0.587244
GOTERM_BP_FAT	GO:0000904~cell morphogenesis involved in differentiation	29	2.90873	0.000339029	S100A4, NRP2, S100A6, NRP1, DRD2, EPHB2, SEMA5A, UNC5B, ROBO1, ANK3, TNR, B3GNT1, SEMA3A, ACTB, COL18A1, MAP1B, GAS1, PROX1, BBS1, NOTCH1, HIF1A, SEMA4F, LAMA5, EFNA5, VCAN, ANTXR1, NGFR, BMPR1B, MYH10	774	244	13528	2.07731	0.658554	0.0278819	0.612427
GOTERM_BP_FAT	GO:0051674~localization of cell	34	3.41023	0.000349723	NRP2, CAV2, CTHRC1, NRP1, FUT8, PLXNA2, DRD2, KITLG, RPS6KB1, CX3CL1, PRKG1, SBDS, ROBO1, SEMA3F, SEMA3C, CD24, THBS1, PPAP2B, PLAT, PTPRK, PHOX2B, SIX4, ITGA4, DBH, COL5A1, TNS3, ASCL1, TNS1, HIF1A, LAMA5, SIX1, VCAN, MYH10, LRP5	774	307	13528	1.93568	0.669935	0.0280221	0.631688
GOTERM_BP_FAT	GO:0048870~cell motility	34	3.41023	0.000349723	NRP2, CAV2, CTHRC1, NRP1, FUT8, PLXNA2, DRD2, KITLG, RPS6KB1, CX3CL1, PRKG1, SBDS, ROBO1, SEMA3F, SEMA3C, CD24, THBS1, PPAP2B, PLAT, PTPRK, PHOX2B, SIX4, ITGA4, DBH, COL5A1, TNS3, ASCL1, TNS1, HIF1A, LAMA5, SIX1, VCAN, MYH10, LRP5	774	307	13528	1.93568	0.669935	0.0280221	0.631688
GOTERM_BP_FAT	GO:0048858~cell projection morphogenesis	29	2.90873	0.000362548	NRP2, S100A6, NRP1, DRD2, ONECUT2, GJA1, EPHB2, SEMA5A, UNC5B, ROBO1, ANK3, TNR, B3GNT1, SEMA3A, EGFR, ACTB, MAP1B, LIFR, GAS1, WWTR1, BBS1, NOTCH1, SEMA4F, LAMA5, EFNA5, VCAN, NGFR, BMPR1B, MYH10	774	245	13528	2.06883	0.683085	0.0283193	0.654781
GOTERM_BP_FAT	GO:0010769~regulation of cell morphogenesis involved in differentiation	14	1.40421	0.000384402	RTN4, NRP1, MAP1B, GRIN1, SMAD2, SMAD1, THY1, EPHB2, SEMA4F, TIAM1, ROBO1, SEMA3F, NGFR, SEMA3A	774	77	13528	3.17782	0.704298	0.0285929	0.69412
GOTERM_BP_FAT	GO:0050771~negative regulation of axonogenesis	8	0.802407	0.000375561	RTN4, NRP1, SEMA4F, SEMA3F, SEMA3A, NGFR, EPHB2, THY1	774	25	13528	5.59297	0.695893	0.0286161	0.678207
GOTERM_BP_FAT	GO:0060541~respiratory system development	17	1.70512	0.000403702	CAV2, FGFR4, EPAS1, MGP, SMAD2, PROX1, ASCL1, MAN2A1, SPRY2, TNS3, NOTCH1, LAMA5, ALDH1A3, DHCR7, VEGFA, HS6ST1, NFIB	774	108	13528	2.75117	0.721849	0.0293195	0.728851
GOTERM_BP_FAT	GO:0051272~positive regulation of cell motion	16	1.60481	0.000424913	EGFR, COL18A1, IL6ST, CSF1, ONECUT2, ITGA2, RPS6KB1, IGF2, IRS1, HIF1A, VEGFA, BCL6, THBS1, PIK3R1, F2R, ADAM9	774	98	13528	2.85356	0.739938	0.0301462	0.767007
GOTERM_BP_FAT	GO:0022604~regulation of cell morphogenesis	19	1.90572	0.000463248	RTN4, NRP1, MAP1B, GRIN1, RHOQ, SMAD2, SMAD1, THY1, EPHB2, SEMA4F, ROBO1, TIAM1, SEMA3F, VEGFA, SEMA3A, NGFR, AKAP2, FGD6, MYH10	774	131	13528	2.53498	0.7697	0.0314171	0.835931
GOTERM_BP_FAT	GO:0007169~transmembrane receptor protein tyrosine kinase signaling pathway	27	2.70812	0.000457112	FGFR1, FGF5, REPS2, FGFR4, NRP1, AP3S1, RHOQ, DDR2, EPHB2, EIF4EBP2, TIAM1, GAB1, NRG1, PIK3R1, EGFR, PLAT, PTPRG, CBL, IGF2, ALK, IRS1, RPS6KA5, DOK4, VEGFA, ROR1, SORT1, PLEKHA1	774	224	13528	2.10673	0.765176	0.0316854	0.824902
GOTERM_BP_FAT	GO:0019220~regulation of phosphate metabolic process	47	4.71414	0.000492832	GDF2, ADCY1, CAV1, IL6ST, PTPLAD1, CSF1, KITLG, SPRY4, CDC37, LATS2, TRIB2, CAMKK2, MEN1, CDC42, SPRY2, SPRY1, MAP3K2, GAB1, MLLT1, CHRNA7, PRKACA, PDGFD, CERK, CD24, THBS1, NRG1, FAM129A, ADAM9, EGFR, SOCS3, NF1, LRRN3, PKIG, YWHAB, ITGA2, IGF2, RCAN1, RB1, IRS1, THY1, YWHAG, LRP1, JUN, RGS4, IGFBP3, CBS, F2R	774	485	13528	1.69375	0.790319	0.0320213	0.889089
GOTERM_BP_FAT	GO:0051174~regulation of phosphorus metabolic process	47	4.71414	0.000492832	GDF2, ADCY1, CAV1, IL6ST, PTPLAD1, CSF1, KITLG, SPRY4, CDC37, LATS2, TRIB2, CAMKK2, MEN1, CDC42, SPRY2, SPRY1, MAP3K2, GAB1, MLLT1, CHRNA7, PRKACA, PDGFD, CERK, CD24, THBS1, NRG1, FAM129A, ADAM9, EGFR, SOCS3, NF1, LRRN3, PKIG, YWHAB, ITGA2, IGF2, RCAN1, RB1, IRS1, THY1, YWHAG, LRP1, JUN, RGS4, IGFBP3, CBS, F2R	774	485	13528	1.69375	0.790319	0.0320213	0.889089
GOTERM_BP_FAT	GO:0030335~positive regulation of cell migration	15	1.50451	0.000492541	EGFR, COL18A1, IL6ST, CSF1, ONECUT2, ITGA2, RPS6KB1, IGF2, IRS1, HIF1A, VEGFA, THBS1, PIK3R1, F2R, ADAM9	774	89	13528	2.94574	0.790126	0.0326723	0.888566
GOTERM_BP_FAT	GO:0010975~regulation of neuron projection development	13	1.30391	0.000553051	RTN4, NRP1, MAP1B, GRIN1, SMAD1, THY1, EPHB2, TIAM1, ROBO1, SEMA4F, SEMA3F, NGFR, SEMA3A	774	70	13528	3.24592	0.826764	0.0351452	0.997213
GOTERM_BP_FAT	GO:0000902~cell morphogenesis	37	3.71113	0.000621955	NRP2, S100A4, LIMS1, S100A6, NRP1, DRD2, ONECUT2, GJA1, EPHB2, SEMA5A, CDC42, UNC5B, ROBO1, ANK3, TNR, B3GNT1, BCL6, SEMA3A, EGFR, ACTB, COL18A1, MAP1B, LIFR, GAS1, WWTR1, PROX1, BBS1, NOTCH1, HIF1A, SEMA4F, LAMA5, EFNA5, VCAN, ANTXR1, NGFR, BMPR1B, MYH10	774	356	13528	1.81654	0.860765	0.0372054	1.1208
GOTERM_BP_FAT	GO:0030517~negative regulation of axon extension	5	0.501505	0.000615264	RTN4, NRP1, SEMA4F, SEMA3F, SEMA3A	774	8	13528	10.9238	0.857779	0.0375206	1.1088
GOTERM_BP_FAT	GO:0043549~regulation of kinase activity	37	3.71113	0.000656355	ADCY1, CAV1, PTPLAD1, CSF1, KITLG, TRIB2, LATS2, CDC37, SPRY4, CAMKK2, MEN1, CDC42, SPRY2, SPRY1, MAP3K2, GAB1, MLLT1, CHRNA7, PRKACA, CERK, CD24, THBS1, NRG1, ADAM9, EGFR, NF1, LRRN3, PKIG, IGF2, RB1, IRS1, THY1, YWHAG, LRP1, RGS4, CBS, F2R	774	357	13528	1.81145	0.875154	0.0377981	1.18244
GOTERM_BP_FAT	GO:0007243~protein kinase cascade	38	3.81143	0.000648705	FGFR1, CAV1, IL6ST, DRD2, PTPLAD1, OXTR, RPS6KB1, STK17A, LATS2, CAMKK2, MEN1, RASGRP3, MAP3K2, GAB1, CHRNA7, PRKACA, THBS1, PIK3R1, ADAM9, ZFP36, EGFR, SOCS3, NF1, LRRN3, IGF2, SMAD1, WNK2, IRS1, DAPK1, IFNAR1, RPS6KA5, RPS6KA6, ICK, DOK4, RPS6KA2, RGS4, MAPK8, F2R	774	370	13528	1.79504	0.872088	0.0380572	1.16873
GOTERM_BP_FAT	GO:0051960~regulation of nervous system development	24	2.40722	0.000613982	RTN4, PHOX2B, NRP1, DRD2, NF1, GRIN1, MAP1B, OXTR, SMAD1, THY1, EPHB2, NOTCH3, ASCL1, NOTCH1, YWHAG, SERPINF1, SEMA4F, ROBO1, TIAM1, SEMA3F, SIX1, SEMA3A, CD24, NGFR	774	192	13528	2.18475	0.8572	0.0381783	1.1065
GOTERM_BP_FAT	GO:0032101~regulation of response to external stimulus	21	2.10632	0.000735204	ZFP36, PPARA, CAV1, OSMR, DRD2, IL6ST, GRIN1, ITGA2, IGF2, CX3CL1, GREM1, ANXA2, UACA, SERPINF1, VEGFA, TGM2, CHRNA7, BCL6, CD24, THBS1, F2R	774	159	13528	2.30842	0.902774	0.0400651	1.32359
GOTERM_BP_FAT	GO:0051338~regulation of transferase activity	38	3.81143	0.00071885	ADCY1, CAV1, PTPLAD1, CSF1, KITLG, TRIB2, LATS2, CDC37, SPRY4, CAMKK2, MEN1, CDC42, SPRY2, SPRY1, MAP3K2, SERINC1, GAB1, MLLT1, CHRNA7, PRKACA, CERK, CD24, THBS1, NRG1, ADAM9, EGFR, NF1, LRRN3, PKIG, IGF2, RB1, IRS1, THY1, YWHAG, LRP1, RGS4, CBS, F2R	774	372	13528	1.78539	0.897599	0.0405871	1.29433
GOTERM_BP_FAT	GO:0032990~cell part morphogenesis	29	2.90873	0.000734124	NRP2, S100A6, NRP1, DRD2, ONECUT2, GJA1, EPHB2, SEMA5A, UNC5B, ROBO1, ANK3, TNR, B3GNT1, SEMA3A, EGFR, ACTB, MAP1B, LIFR, GAS1, WWTR1, BBS1, NOTCH1, SEMA4F, LAMA5, EFNA5, VCAN, NGFR, BMPR1B, MYH10	774	256	13528	1.97993	0.90244	0.0407071	1.32166
GOTERM_BP_FAT	GO:0001525~angiogenesis	20	2.00602	0.000769031	KLF5, COL18A1, RTN4, NRP2, NRP1, EPAS1, ANPEP, ANXA2, THY1, SEMA5A, NOTCH1, HIF1A, AGGF1, ROBO1, LAMA5, JUN, VEGFA, HS6ST1, THBS1, ANGPT2	774	148	13528	2.3619	0.912664	0.0411632	1.38409
GOTERM_BP_FAT	GO:0030198~extracellular matrix organization	16	1.60481	0.000807379	COL18A1, RECK, LUM, NF1, CCDC80, OLFML2A, DCN, COL5A2, COL5A1, ANXA2, FBLN5, TNR, TGFBI, VWA1, COL8A2, DPT	774	104	13528	2.68893	0.922666	0.0417631	1.45264
GOTERM_BP_FAT	GO:0031345~negative regulation of cell projection organization	8	0.802407	0.000796177	RTN4, NRP1, SEMA4F, SEMA3F, SEMA3A, NGFR, EPHB2, THY1	774	28	13528	4.99372	0.919869	0.041879	1.43262
GOTERM_BP_FAT	GO:0050768~negative regulation of neurogenesis	10	1.00301	0.00085605	RTN4, NRP1, SEMA4F, SEMA3F, NF1, SEMA3A, NGFR, CD24, EPHB2, THY1	774	45	13528	3.88401	0.933728	0.0428297	1.53956
GOTERM_BP_FAT	GO:0009968~negative regulation of signal transduction	26	2.60782	0.000851705	TWSG1, CAV1, ELF1, DRD2, IL6ST, ONECUT2, GREM1, MEN1, CHD8, CYP26B1, BCL6, THBS1, DAND5, SOCS3, NF1, SIX3, GAS1, IRS1, THY1, DKK2, LRP1, RGS2, RGS4, HIPK2, NGFR, IGFBP3	774	221	13528	2.05624	0.932808	0.0433002	1.53181
GOTERM_BP_FAT	GO:0043062~extracellular structure organization	21	2.10632	0.0010068	RECK, COL18A1, DRD2, TNC, LUM, NF1, MAP1B, CCDC80, OLFML2A, DCN, COL5A2, COL5A1, ANXA2, ANK3, FBLN5, TNR, TGFBI, VWA1, COL8A2, F2R, DPT	774	163	13528	2.25177	0.958917	0.0494071	1.80836
GOTERM_CC_FAT	GO:0031012~extracellular matrix	41	4.11234	1.0247e-05	FRAS1, ASPN, CTHRC1, LTBP1, LUM, TNC, DAG1, DCN, TIMP3, CILP2, TNR, TGFBI, COL6A1, ADAMTS12, FBN2, THBS1, VWA1, COL8A2, DPT, COL10A1, FLRT3, COL18A1, MATN2, LGALS1, FBN1, CCDC80, MGP, OLFML2A, COL5A2, COL5A1, SOD3, MMP11, ANXA2, MMP10, LAMA5, FBLN5, VEGFA, THSD4, VCAN, MFAP4, MFAP5	719	345	12782	2.11268	0.00463116	0.00231827	0.0145502
GOTERM_CC_FAT	GO:0005578~proteinaceous extracellular matrix	38	3.81143	2.33408e-05	FRAS1, ASPN, CTHRC1, LTBP1, LUM, TNC, DAG1, DCN, TIMP3, CILP2, TNR, TGFBI, COL6A1, ADAMTS12, FBN2, VWA1, COL8A2, DPT, COL10A1, COL18A1, MATN2, FLRT3, LGALS1, FBN1, CCDC80, MGP, COL5A2, COL5A1, MMP11, ANXA2, MMP10, LAMA5, FBLN5, VEGFA, THSD4, VCAN, MFAP4, MFAP5	719	320	12782	2.11107	0.0105178	0.0035183	0.0331399
GOTERM_CC_FAT	GO:0044459~plasma membrane part	169	16.9509	8.88556e-06	SYT1, ATP1B1, IL6ST, OSMR, TSPAN7, LMO7, STRN, RPS6KB1, SYT7, VCL, ATP2B1, S1PR3, DIRAS1, ATP2B4, ST3GAL5, ANK3, ROBO1, RAB23, CHRNA7, STAM, FAS, GNG4, SAMD4A, HTR1E, ADAM9, EGFR, SLC12A6, PTPRK, TYRO3, ARC, MAGI1, PTPRG, SCN2A, TANC1, LIFR, GEM, PTPRU, CTNNA1, IRS1, THY1, NCAM1, CBLN4, TNS3, TNS1, PTRF, ROR1, EFNA5, HAS2, PMP22, IGSF9, AKAP2, FRAS1, CAV2, FGFR1, FGFR4, CAV1, IL1R1, GNAI1, DRD2, …	719	2203	12782	1.36377	0.00401709	0.00401709	0.0126171
GOTERM_CC_FAT	GO:0044420~extracellular matrix part	19	1.90572	8.79904e-05	FRAS1, COL18A1, TNC, LUM, FBN1, DAG1, CCDC80, TIMP3, COL5A2, COL5A1, ANXA2, LAMA5, VEGFA, COL6A1, MFAP4, VWA1, MFAP5, COL8A2, COL10A1	719	117	12782	2.88694	0.0390774	0.00991586	0.124878
GOTERM_CC_FAT	GO:0009898~internal side of plasma membrane	35	3.51053	0.000204305	CAV2, LIMS1, RAB5B, TLN2, AP3S1, MCF2L, SPRY4, VCL, CDC42, DIRAS1, FRMD6, SNTB1, RAB23, RAB11B, STAM, NUP54, GNG4, EHD2, SEC23IP, EHD3, WDFY3, RAB2B, CYB5A, GEM, CTNNA1, NCKAP1, STOM, RAB31, AP2A2, FNBP1, RAB30, FAM120A, GNG10, SPTBN1, AKAP2	719	316	12782	1.96902	0.0884052	0.0183416	0.289731
GOTERM_CC_FAT	GO:0030424~axon	21	2.10632	0.000590924	SLC12A6, ACTB, KCNMA1, NRP2, NRP1, DRD2, NF1, SCN2A, MAP1B, NCS1, ITGA2, DBH, SEPT11, NCAM1, ROBO1, ANK3, KLHL24, SEMA3A, SLC38A1, TUBB3, MYH10	719	159	12782	2.34797	0.234914	0.0375301	0.835873
GOTERM_CC_FAT	GO:0005886~plasma membrane	253	25.3761	0.000558738	SYT1, ATP1B1, ADCY1, IL6ST, OSMR, GPR124, STRN, SYT7, GOT2, ATP2B1, S1PR3, DIRAS1, ATP2B4, RAB23, CHRNA7, STAM, FAS, GNG4, ADAM9, LPHN1, HTR1E, RECK, SLC12A6, TYRO3, PTPRK, ARC, MAGI1, PTPRG, SCN2A, TANC1, LIFR, GEM, PTPRU, CTNNA1, THY1, PTRF, ROR1, HAS2, EFNA5, PMP22, RALGPS2, IL1R1, GNAI1, DAG1, ASAP2, ITGA10, MME, RIMS3, EPHB2, SERINC3, SEMA5A, SLC29A4, SERINC1, EFR3A, NUP54, SEC23IP, CFB, CNK…	719	3777	12782	1.19081	0.223671	0.0413186	0.790513
GOTERM_MF_FAT	GO:0005509~calcium ion binding	84	8.42528	1.34547e-05	S100A4, PDP1, SYT1, S100A6, LTBP1, CLSTN2, ARSI, NCS1, ARSJ, SYT7, DLK1, CANX, SSR1, CAMKK2, FAHD1, ATP2B1, ATP2B4, GSN, SLC25A23, SNTB1, ANO6, COL10A1, MATN2, KCNMA1, NRXN2, CACNG4, MGP, COLEC12, PCDH7, MAN1A1, MMP11, MMP10, CHGA, RAB11FIP3, VCAN, MFAP4, FRAS1, GALNT1, REPS2, CRELD2, EPDR1, GALNT7, DAG1, ITGA10, C1S, EDEM1, GALNT10, RASGRP3, FAT4, NPTX2, ITGAV, PLA2G12A, TGM2, HEG1, CERK, FBN2, …	738	919	12983	1.60799	0.0117704	0.0117704	0.0209095
