# Supplementary material for: The autism-associated gene chromodomain helicase DNA-binding protein 8 (CHD8) regulates noncoding RNAs and autism-related genes
Source: Transl Psychiatry. 2015 May 19;5(5):e568–. doi: 10.1038/tp.2015.62 (PMC4471293; doi:10.1038/tp.2015.62)
Supplement: Supplementary Table 11 [file tp201562x13.xls]

## Sheet: Sheet1
Supplementary Table 11. UP_TISSUE enrichment among down-regulated genes
Category	Term	Count	%	PValue	Genes	List Total	Pop Hits	Pop Total	Fold Enrichment	Bonferroni	Benjamini	FDR
UP_TISSUE	Brain	539	54.0622	7.17997e-18	MEF2A, PDP2, LTBP1, ACBD5, DIRAS1, PATZ1, FAS, GNG4, DDAH1, HTR1E, LPHN1, PHOX2B, PTPRK, TYRO3, ARC, MAGI1, PTPRG, SCN2A, MED12, SIPA1L2, COLEC12, PTPRU, MARK3, CTNNA1, THY1, ROR1, FCHSD2, MAPK8, KIAA1671, MYO18A, IL1R1, GNAI1, CCDC94, HMGCS1, HSPA1B, DAAM1, PUS7, SLC29A4, AHNAK2, ARNTL2, SEC23IP, IQSEC1, DNMT3A, PCNX, TAOK1, ASXL1, PPFIBP1, CCDC80, ATP11C, SERPINI1, SEPT10, KCNK2, SEPT11, ZNF585…	961	7789	18201	1.31063	2.01039e-15	2.01039e-15	9.49361e-15
UP_TISSUE	Epithelium	218	21.8656	2.06455e-13	IL6ST, CDC16, SART1, ACBD5, SSR1, GOT2, ATP2B1, KIF13A, FAM171B, GBF1, HIST1H2BL, STAM, NUP35, ADAM9, H1F0, C11ORF30, MED12, MED14, CTNNA1, TMEM131, UHRF1, PTRF, JUN, VEGFA, MAPK8, KIAA1671, NEK4, MYO18A, SUDS3, KIF26B, RALGPS2, SDAD1, IL1R1, PTPLAD1, CCDC94, ASAP2, CHCHD3, HMGCS1, HSPA1B, EPHB2, RIMS3, SEMA5A, SGK223, MOV10, SERINC1, TRAM1, IQSEC1, DNMT3A, SASH1, CCDC86, OSBPL8, TAOK1, CREBBP, P…	961	2567	18201	1.60843	5.78204e-11	2.89102e-11	2.73048e-10
UP_TISSUE	Placenta	240	24.0722	2.2354e-08	MEF2A, S100A6, ALAD, IL6ST, OSMR, SART1, SSR1, S1PR3, FAM171B, GBF1, ADAM9, H1F0, RECK, SLC12A6, MATN2, C11ORF30, PTPRG, LIFR, MED14, COLEC12, DEPDC1, MARK3, GLCE, CHRAC1, BTF3L4, YME1L1, MGAT5, SUDS3, IL1R1, PFKFB3, DAG1, ASAP2, MME, ASAP1, CCDC91, STK17A, DAAM1, MYO9A, CDC37, EPHB2, SERINC3, GPD1L, MOV10, FAM65C, ARNTL2, IQSEC1, SPOP, KLF5, COL18A1, PLAT, SASH1, TAOK1, PAIP1, LGALS1, NOTCH2NL, …	961	3273	18201	1.38879	6.25911e-06	2.08638e-06	2.95573e-05
UP_TISSUE	Liver	158	15.8475	4.09548e-07	ASPN, CAST, SEPT4, ATP1B1, ALAD, GDF2, SLC44A2, SEPT2, BTD, IL6ST, PLXNA2, LGMN, ACBD5, SSR1, SRRM2, PGRMC1, TGFBI, CFI, FAS, DDAH1, HMGCL, EGFR, PTPRK, ALDH6A1, C11ORF30, CTNNA1, GLCE, ERGIC2, TMEM131, THY1, TMEM106B, TNS1, HIF1A, SERPINF1, SULT1B1, KIAA1671, MGAT5, MFAP4, MYO18A, MFAP5, AKAP2, SUDS3, ABCA8, SLC38A4, FGFR1, RAB7A, IL1R1, SDAD1, SLC38A2, PTPLAD1, TMX3, HMGCS1, CCDC91, STK17A, ABC…	961	2032	18201	1.47267	0.000114667	2.86679e-05	0.000541517
UP_TISSUE	Platelet	49	4.91474	0.000328663	S100A4, ALAD, S100A6, OSBP, LIMA1, LTBP1, SEPT2, IL6ST, COPS3, CANX, VCL, MTHFD1, SBDS, GBF1, GSN, PGRMC1, SNTB1, FBXL20, FLNC, TNS1, SORT1, SGCD, MYO18A, LIMS1, FHL1, CD109, ASAP2, ASAP1, GRAMD4, MAP3K2, ANKIB1, THBS1, ARL6IP5, EHD3, ACTB, OSBPL3, TAOK1, LGALS1, MAP1B, YWHAB, ITGA2, SEPT11, YWHAG, RAB31, SLC18A2, MAP4, SPTBN1, MYLK, ATP8A1	961	543	18201	1.7091	0.087932	0.0182398	0.433698
UP_TISSUE	Fetal brain	64	6.41926	0.000355352	RTN4, SEPT4, GTF3A, ADCY1, SNCAIP, CLSTN2, AP3S1, LSS, CBFA2T2, TTLL12, KIF13A, ATP2B1, CDC42, DGCR2, ATP2B4, ST3GAL5, ROBO1, TIAM1, SEMA3F, ZFYVE9, RAB23, USP11, SEMA3A, DLG5, TUBA1A, USP15, MTUS1, C2CD2, NRXN2, ANP32E, RUNX1T1, RBBP9, TACC2, STOM, YME1L1, MAPK8, BCAT1, C10ORF10, ABTB2, TNC, DSCR3, DAAM1, GRAMD4, CCNG2, ATF2, EPHB2, TSC22D1, SGK223, TOR1B, HS6ST1, EHD2, MYOF, COBLL1, B3GALT2, MA…	961	770	18201	1.5742	0.0947248	0.0164493	0.46884
UP_TISSUE	Hair follicle dermal papilla	8	0.802407	0.000389152	FRMD6, BNIP3L, CCDC80, KLF2, GRAMD4, ARL6IP5, USP15, DDR2	961	27	18201	5.61175	0.103255	0.0154485	0.513329
UP_TISSUE	Heart	49	4.91474	0.000666425	S100A4, CAST, ASPN, MEF2A, KCNAB1, LGMN, DDR2, PDHB, SLC16A1, ATP2B4, GATA4, CYGB, CFI, KCNMA1, C2CD2, FLNC, PALLD, NEXN, ARHGAP26, NEBL, BBS1, TNS1, VEGFA, CELF2, HSPB3, PAM, STON1, FHL1, NT5C1A, ITGA10, TPM1, NDRG4, PRKAA2, MYOF, FYCO1, ANGPTL2, DAND5, OBSCN, RAB2B, RCAN1, KCNK2, FAM9C, HSPBP1, SFRP1, CD59, MCFD2, MAP4, WRB, NFIB	961	561	18201	1.65426	0.170275	0.0230625	0.877591
