# Supplementary material for: The autism-associated gene chromodomain helicase DNA-binding protein 8 (CHD8) regulates noncoding RNAs and autism-related genes
Source: Transl Psychiatry. 2015 May 19;5(5):e568–. doi: 10.1038/tp.2015.62 (PMC4471293; doi:10.1038/tp.2015.62)
Supplement: Supplementary Table 12 [file tp201562x14.xls]

## Sheet: Sheet1
Supplementary Table 12. Direct interactions identified among the protein products of all differentially expressed genes
Protein 1	Protein 2
S1PR3	GNAI1
S1PR3	GNAQ
CPE	NFASC
CPE	CANX
CPE	RCN2
CPE	CNTN1
CPE	RIF1
CPE	THY1
CPE	PRNP
CPE	PDIA6
CPE	BDNF
SLC25A34	SEL1L
SLC25A34	ORMDL3
CHRAC1	ADIPOR1
SUMO3	FAM176A
SUMO3	TDG
SUMO3	SART1
SUMO3	HDAC4
SUMO3	ASCC3
SUMO3	SUMO2
SUMO3	FAM98A
SUMO3	JUN
SUMO3	PBXIP1
COL23A1	FURIN
PHPT1	KIAA1217
NDUFA1	NDUFA4
NDUFA1	SMURF2
NDUFA1	NDUFB6
NDUFA1	NDUFS4
NDUFA1	NDUFB9
MAGI1	DAG1
MAGI1	FCHSD2
MAGI1	BZW1
MAGI1	RPS6KA2
SURF4	ATP6V0B
SURF4	GOLT1B
SURF4	SERINC3
SURF4	TMED2
ATP2B4	ARC
ATP2B4	PRKACA
ATP2B4	FLNC
LTBP1	IGFBP3
LTBP1	FBN1
LTBP1	FBN2
LTBP1	TGM2
LTBP1	ITGB5
CDC16	SMAD2
NFE2L3	MAFG
SCN2A	ANK3
SCN2A	LRP1
LSM4	SART1
LSM4	TXNL4A
LSM4	DCP2
LSM4	SNRPD2
LSM4	LSM3
PER3	ARNTL
SGCB	SGCD
SGCB	SERPINB8
SGCB	SGCE
ELL2	LEPRE1
ELL2	MED18
ELL2	NOTCH1
ELL2	MED20
HIPK3	FAS
HIPK3	LIMK2
FAM98A	SART1
FAM98A	ASCC3
FAM98A	STOM
FAM98A	CHD8
FAM98A	PBXIP1
GTF3A	POLR3D
HIPK2	CREBBP
HIPK2	SMAD1
HIPK2	TP53INP1
HIPK2	SMAD2
KIF13A	PIK3R1
KIF13A	C11orf2
CPSF2	TXNL4A
CPSF2	HIST1H2AL
CPSF2	CPSF7
CPSF2	DKC1
CPSF2	PAPOLA
CPSF2	HIST1H2AK
CPSF2	SNRPD2
CPSF2	HIST1H2AI
PRKAA2	CAMKK2
PRKAA2	CCNC
PRKAA2	EXOC5
PRKAA2	EGR1
PRKAA2	PCK2
PRKAA2	PRKAB2
ALG5	AP3S1
ALG5	SEL1L
ALG5	ELOVL6
ALG5	RRM2
ALG5	TMED2
ARID1A	ACTB
ARID1A	SMARCE1
ARID1A	GRLF1
ARID1A	SORBS2
ARID1A	TFDP2
ARID1A	TFDP1
ARID1A	MLLT1
ARID1A	WDR35
ARID1A	ACTG1
ARID1A	PPAP2B
ARID1A	LSM3
ARID1A	OSR1
ELOVL6	SRPRB
ZNF274	NGFR
ANK3	PIK3R1
ANK3	CNTN1
ANK3	FAS
ANK3	SMAD2
SYS1	RAB6B
TMEM194A	SPARC
FZD7	LRP5
FZD7	SFRP1
HIST1H2BH	HIST1H4H
HIST1H2BH	ACTB
HIST1H2BH	TUBA1A
HIST1H2BH	HIST1H2AL
HIST1H2BH	S100A6
HIST1H2BH	HIST1H4E
HIST1H2BH	MYL12A
HIST1H2BH	KPNB1
HIST1H2BH	TUBB
HIST1H2BH	HIST1H2BC
HIST1H2BH	ACTG1
HIST1H2BH	HIST1H2BL
HIST1H2BH	HIST1H2BF
HIST1H2BH	HIST1H3F
HIST1H2BH	TGM2
HIST1H2BH	HIST1H3I
HIST1H2BH	UBE2A
HIST1H2BH	HIST1H2AK
HIST1H2BH	EGFR
HIST1H2BH	HIST1H3E
HIST1H2BH	TOX
HIST1H2BH	HIST3H2BB
HIST1H2BH	HIST1H3G
HIST1H2BH	HIST1H2AI
HIST1H2BH	S100A11
HIST1H2BH	HIST1H2BG
TOB2	BMPR1B
BET1	GABARAPL1
BET1	COPZ1
FGFR1	PIK3R1
FGFR1	NRP1
FGFR1	CREBBP
FGFR1	PROX1
FGFR1	FGF2
FGFR1	KPNB1
FGFR1	FGF5
FGFR1	NCAM1
FGFR1	CBL
F2RL2	SMAD1
F2RL2	SMAD2
HSPBP1	HSPA1B
HSPBP1	HSPA2
HSPBP1	SORT1
HSPBP1	RIF1
JAG1	THBS1
JAG1	NOTCH1
JAG1	NOTCH3
JAG1	MFAP5
ECOP	TAC3
RRP15	RRP1B
EBF1	ZMYM4
EBF1	CREBBP
EBF1	GRLF1
EBF1	WDR35
EBF1	BCL6
EBF1	MICAL2
EBF1	ELF1
EBF1	PPAP2B
EBF1	C3orf23
EBF1	OSR1
MPI	DNAJC22
HIST1H2BC	HIST1H4H
HIST1H2BC	ACTB
HIST1H2BC	TUBA1A
HIST1H2BC	HIST1H2AL
HIST1H2BC	HIST1H4E
HIST1H2BC	KPNB1
HIST1H2BC	TUBB
HIST1H2BC	ACTG1
HIST1H2BC	HIST1H2BL
HIST1H2BC	HIST1H2BF
HIST1H2BC	HIST1H3F
HIST1H2BC	TGM2
HIST1H2BC	HIST1H3I
HIST1H2BC	UBE2A
HIST1H2BC	HIST1H2AK
HIST1H2BC	ATG12
HIST1H2BC	HIST1H3E
HIST1H2BC	TOX
HIST1H2BC	HIST3H2BB
HIST1H2BC	HIST1H3G
HIST1H2BC	HIST1H2AI
HIST1H2BC	S100A11
HIST1H2BC	HIST1H2BG
COX7B	COX6C
COX7B	COX7A2L
COX7B	COX8A
PAPOLA	TXNL4A
PAPOLA	HIST1H2AL
PAPOLA	CPSF7
PAPOLA	DKC1
PAPOLA	NOTCH1
PAPOLA	HIST1H2AK
PAPOLA	SNRPD2
PAPOLA	SMAD2
PAPOLA	HIST1H2AI
JUNB	BCL6
JUNB	JUN
JUNB	MAPK8
JUNB	ATF2
JUNB	MAFG
CENPF	RB1
CENPF	FNTA
CENPF	CHMP2B
MXD1	GALNT10
MXD1	RPS6KB1
MXD1	MYC
TRAM1	BCAP31
KLF5	CREBBP
KLF5	CEBPB
BNC2	RB1
BNC2	SPRY2
GINS3	GINS4
GINS3	HDDC2
PRMT1	HIST1H4H
PRMT1	TUBA1A
PRMT1	HMGA2
PRMT1	HIST1H4E
PRMT1	FGF2
PRMT1	CIRBP
PRMT1	IFNAR1
PRMT1	TUBB
PRMT1	YWHAG
PRMT1	COIL
PRMT1	RIF1
PRMT1	HIST1H3F
PRMT1	HIST1H3I
PRMT1	HIST1H3E
PRMT1	TAF15
PRMT1	HIST1H3G
RAB30	SMAD1
FBLN5	SOD3
FBN2	FBN1
FBN2	MFAP5
FBN2	MATN2
FBN2	SMAD2
TMED2	SRPRB
TMED2	ACTB
TMED2	ACTG1
TMED2	RRP1B
SMS	TCEB1
PAF1	TCEA1
PAF1	UBE2A
TOX	HIST1H2AL
TOX	H1F0
TOX	HIST1H2BL
TOX	HIST1H2BF
TOX	HIST1H2AK
TOX	RRM2
TOX	HIST3H2BB
TOX	HIST1H2AI
TOX	HIST1H2BG
NRP1	SEMA3D
NRP1	VEGFA
NRP1	SEMA3F
NRP1	NRP2
NRP1	FGF2
NRP1	SEMA3A
NRP1	SEMA3C
HERC5	RPS27L
HERC5	CDKN1A
NF2	PRKG1
NF2	SCHIP1
NF2	ZMYM4
NF2	SPTBN1
NF2	DNAJC1
NF2	FRMD6
NF2	KIAA1539
TLN2	AGA
TLN2	SLC9A8
TLN2	KIAA0232
GNG4	GNB4
GNG4	GNB5
GNG4	GNG11
ZYG11B	TCEB1
PLAT	GRIN1
PLAT	LAMA5
PLAT	SERPINE1
PLAT	SPARC
PLAT	SERPINI1
PLAT	ANXA2
PLAT	LRP1
IL8	JUN
IL8	NFKB2
PFTK1	BMPR1B
PFTK1	YWHAB
PFTK1	CDKN1A
CSF1	NOTCH1
CDC42BPA	CDC42
CDC42BPA	RHOQ
CDC42BPA	MYL12A
CDC42BPA	LIMK2
IL13RA1	SOCS3
IL13RA1	IL4R
IL13RA1	IL11
IL13RA1	CBL
CDK6	RB1
CDK6	CDC37
CDK6	CDKN2B
CDK6	CDKN1A
CDK6	STAT5A
CDK6	RIN2
ACTR3	ZMYM4
ACTR3	CDC42
ACTR3	PSMC6
ACTR3	ACTG1
ACTR3	RPL35A
ACTR3	ARPC5
ACTR3	ABLIM3
ACTR3	ATP1B1
ACTR3	VCL
ACTR3	WASL
ACTR3	ARPC1A
ACTR3	EHD2
ACTR3	NEXN
FAM176A	SUMO2
FAM176A	PTN
PATZ1	TTBK2
PATZ1	SYNE1
PATZ1	MED12
PATZ1	PDLIM5
PATZ1	ADIPOR1
PATZ1	ARHGAP26
GCC2	PUS7
GCC2	BICC1
ALK	IRS1
ALK	MYLK
ALK	MTIF2
ALK	PTPRK
ALK	RAB35
ALK	PTN
YWHAB	FAM82A2
YWHAB	LBR
YWHAB	HSPA1B
YWHAB	GEM
YWHAB	FOXK1
YWHAB	DFFA
YWHAB	SRRM2
YWHAB	EPB41L1
YWHAB	TUBA1A
YWHAB	HDAC4
YWHAB	IRS1
YWHAB	RALGPS2
YWHAB	SLC4A7
YWHAB	TUBB
YWHAB	SORT1
YWHAB	YWHAG
YWHAB	ZFP36
YWHAB	ITGB4
YWHAB	PPFIBP1
YWHAB	OSBPL3
YWHAB	MAP3K2
YWHAB	DAPK1
YWHAB	FRMD6
YWHAB	LIMA1
YWHAB	KCNK3
YWHAB	MARK3
YWHAB	CBL
YWHAB	GBF1
YWHAB	NCKAP1
EPAS1	ARNTL
EPAS1	PSMC3
EPAS1	BBS1
EPAS1	ARNTL2
CTSK	SPARC
SEPT11	NIPSNAP1
SEPT11	ATP2B1
SEPT11	VAT1L
SEPT11	HSPA12A
SEPT11	SEPT2
SEPT11	SEPT4
SEPT11	FNBP1
SEPT11	NCKAP1
HINT1	PPP2CB
HINT1	EVI5
ARC	PTK2B
ARC	GRIN1
ARC	SPTBN1
ARC	ACTB
ARC	TUBA1A
ARC	NF1
ARC	FLNC
RTN4	TUBA1A
RTN4	EHD3
RTN4	NGFR
RTN4	CNTN1
RTN4	BCL2L1
RTN4	KCNAB1
TMEM43	RCN2
TMEM43	SPTLC1
TMEM43	CSTB
PRDX4	HSPA2
PRDX4	C11orf2
PRDX4	NDUFB9
PRDX4	ALAD
HIST1H2AK	HIST1H4H
HIST1H2AK	ACTB
HIST1H2AK	HIST1H2AL
HIST1H2AK	HIST1H4E
HIST1H2AK	KPNA6
HIST1H2AK	KPNB1
HIST1H2AK	ACTG1
HIST1H2AK	HIST1H2BL
HIST1H2AK	HIST1H2BF
HIST1H2AK	NOL10
HIST1H2AK	HIST3H2BB
HIST1H2AK	HIST1H2AI
HIST1H2AK	HIST1H2BG
SNCAIP	SEPT4
SNCAIP	PTN
FAM82A2	YWHAG
MLLT1	ZBTB33
MLLT1	GFPT1
MLLT1	E2F6
TCF4	CDC73
TCF4	ASCL1
TCF4	RUNX1T1
PDE7B	BCL2L1
MAP4	PIK3R1
MAP4	TUBB
FLNC	PIK3R1
FLNC	SMURF2
FLNC	FURIN
FLNC	SGCD
PSMD14	PSMC6
PSMD14	KPNA6
PSMD14	PDHB
PSMD14	PSMC3
PSMD14	PSMB6
PSMD14	SHFM1
PSMD14	PLEKHB2
PSMD14	PSMB10
PSMD14	MDN1
ARHGDIB	CDC42
ARHGDIB	RHOQ
NRG1	ADAM19
NRG1	GALNT10
NRG1	MIDN
NRG1	PHC3
NRG1	SPRY2
NRG1	EGFR
RTCD1	RPL35A
ZMYM2	HIST1H3F
ZMYM2	HIST1H3I
ZMYM2	UBE2A
ZMYM2	GTF2I
ZMYM2	ZNF512B
ZMYM2	HIST1H3E
ZMYM2	HIST1H3G
WDR35	HDAC4
WDR35	GRLF1
WDR35	BCL6
WDR35	ELF1
WDR35	PPAP2B
WDR35	OSR1
MTIF2	MYLK
MTIF2	PTPRK
MTIF2	RAB35
SACS	AGA
SACS	KIAA0232
KCNB1	KCNH1
ITGB4	ITGA6
ITGB4	LAMA5
ITGB4	CAV1
ITGB4	CAV2
ABCC1	SPRY2
LBR	YWHAG
LBR	PHLDA3
IQGAP2	UBAC1
IQGAP2	CDC42
IQGAP2	MYO5C
IQGAP2	HAX1
IQGAP2	MYO9A
ADAM19	FURIN
GABPB1	GABPA
ATP8A1	AP3S1
ATP8A1	BCAP31
ATP8A1	TMEM30A
AGA	PHC3
AGA	KIAA0232
MEN1	RPA3
MEN1	SMAD1
MEN1	NFKB2
RAB5B	RAB7A
RAB5B	RIN2
NR4A3	SIX3
ARPC5	HIST1H4H
ARPC5	HIST1H4E
ARPC5	TUBB
ARPC5	GSN
ARPC5	THRAP3
ARPC5	ABLIM3
ARPC5	TMOD3
ARPC5	ANXA2
ARPC5	LIMA1
ARPC5	NEXN
CDC42EP1	CDC42
CDC42EP1	RHOQ
BBS1	ACTB
BBS1	FLOT1
DRD2	EPB41L1
DRD2	GNAI1
DRD2	FREQ
EFR3A	TSC22D1
GPR108	FXYD6
PROX1	CREBBP
LEPRE1	MED14
LEPRE1	MED18
LEPRE1	MED20
MRPL17	SART1
MRPL17	TXNL4A
MRPL17	SNRPD2
TAOK1	PTPN18
TAOK1	GFPT1
TAOK1	LIMK2
TAOK1	RPS6KA2
GTF2I	PRKG1
GTF2I	MYO5C
GTF2I	MYC
GTF2I	NFKB2
GTF2I	MYO9A
GTF2I	ATF6
GTF2I	SMAD2
HIST1H1C	HIST1H1D
SSR3	PHLDA3
SSR3	SSR1
MOV10	MCF2L
MOV10	ATG12
MAGEA12	STAT5A
UBE2A	CNOT4
UBE2A	SHFM1
UBE2A	HIST1H2BL
UBE2A	HIST1H2BF
UBE2A	TCEA1
UBE2A	HIST3H2BB
UBE2A	HIST1H2BG
ADIPOR1	TTBK2
ADIPOR1	SYNE1
ADIPOR1	MED12
ADIPOR1	PDLIM5
ADIPOR1	PPARA
ADIPOR1	ARHGAP26
MAP1B	ACTB
MAP1B	TUBA1A
MAP1B	WDFY3
MAP1B	MAP1LC3B
MAP1B	MAPK8
MAP1B	SQSTM1
RPS6KA6	SGK1
RPS6KA6	CSNK1G1
GDI1	RAB6B
GDI1	CDC42
GDI1	RHOQ
GDI1	SPOP
GDI1	RAB7A
GDI1	RAB11B
WIZ	HSPA1B
WIZ	TUBA1A
WIZ	TUBB
FNTA	CDC42
FNTA	PTP4A2
BLOC1S2	PLDN
BLOC1S2	BLOC1S1
BLOC1S2	TTC17
BLOC1S2	CCDC22
INHA	FST
ELF1	RB1
ELF1	EIF3D
ELF1	GRLF1
ELF1	BCL6
ELF1	PPAP2B
ELF1	OSR1
SGCD	DAG1
SGCD	SERPINB8
SGCD	SGCE
SEPT4	NIPSNAP1
SEPT4	ATP2B1
SEPT4	VAT1L
SEPT4	HSPA12A
SEPT4	SEPT2
SEPT4	FNBP1
PUS7	DKC1
PUS7	BICC1
PUS7	EIF2S2
KPTN	PKIG
TNFAIP6	THBS1
SMARCE1	ACTB
SMARCE1	SS18
SMARCE1	SMAD1
SMARCE1	ACTG1
ITGA2	LAMA5
ITGA2	ITGB3
ITGA2	SLC9A8
ITGA2	CD46
ITGA2	WASL
PPFIBP1	S100A4
PPFIBP1	YWHAG
SPTBN1	PTK2B
SPTBN1	GRIN1
SPTBN1	ZNF362
SPTBN1	ACTB
SPTBN1	TUBA1A
SPTBN1	ZNF317
SPTBN1	NF1
SPTBN1	YWHAG
SPTBN1	GSN
SPTBN1	MYH10
SPTBN1	MYO1B
SPTBN1	ZNF512B
SPTBN1	ZNF462
SPTBN1	RINT1
DHCR7	TNRC6B
HIST3H2BB	HIST1H4H
HIST3H2BB	ACTB
HIST3H2BB	RPS6KA5
HIST3H2BB	HIST1H2AL
HIST3H2BB	HIST1H4E
HIST3H2BB	KPNB1
HIST3H2BB	ACTG1
HIST3H2BB	HIST1H2BL
HIST3H2BB	HIST1H2BF
HIST3H2BB	HIST1H2AI
HIST3H2BB	HIST1H2BG
AMOTL2	MAGOHB
AMOTL2	GNG11
BCL6	HDAC4
BCL6	GRLF1
BCL6	RUNX1T1
BCL6	JUN
BCL6	PPAP2B
BCL6	OSR1
GFPT1	PRKAB2
GFPT1	PTPN18
GFPT1	LIMK2
GFPT1	EPHB2
GFPT1	RPS6KA2
GFPT1	ATF2
GFPT1	ADK
HIST2H2AB	HIST1H4H
HIST2H2AB	HIST1H4E
PLEKHB2	AP2A2
CCDC22	BMPR1B
CCDC22	MTMR9
ARNTL	NPAS2
ARNTL	HIF1A
ANTXR1	BCL2L1
TSC22D1	NDUFA4
TSC22D1	SRPRB
TSC22D1	UCK2
TSC22D1	GCN1L1
TSC22D1	RPA3
TSC22D1	TOR1AIP2
TSC22D1	PTPLAD1
TSC22D1	OSTC
TSC22D1	EHD4
TSC22D1	NRBP1
TSC22D1	MYO1B
TSC22D1	KRTCAP2
TSC22D1	HAX1
TSC22D1	COX4NB
TSC22D1	SLC16A1
TSC22D1	TCEB1
AGGF1	PLDN
AGGF1	SPRY2
TDG	SUMO2
TDG	CREBBP
TDG	JUN
CHD6	ZFYVE9
TAF15	VCL
GOT2	VEGFA
GOT2	STK39
GOT2	NEFL
EIF3D	KATNAL1
EIF3D	RPS15A
EIF3D	PHLDA1
EIF3D	EIF2S2
SDAD1	GCN1L1
SDAD1	RRP1B
SDAD1	MDN1
SERPINE1	MMP3
SERPINE1	VLDLR
SERPINE1	LRP1
RAB7A	RAB6B
RAB7A	PPP2R1B
RAB7A	STRN
RAB7A	WASL
COX7A2L	COX6C
COX7A2L	COX8A
ICAM1	CAV1
ICAM1	ATP1B1
ICAM1	EGFR
ICAM1	CAV2
CASP4	SRPRB
CASP4	GCN1L1
CASP4	KIAA0776
CASP4	GSN
CASP4	PTPLAD1
CASP4	MDN1
CASP4	VDAC1
CASP4	IL1R1
PTPRR	MAPK8
PTPRR	PRKACA
SLC25A13	GCN1L1
SLC25A13	MYO5C
ENOX2	ENOX1
RAB11B	RAB11FIP3
RAB11B	STX12
RAB11B	TMEM30A
RAB11B	GBF1
SNAP23	EXOC5
SNAP23	STX12
SNAP23	STX6
SNAP23	STX3
SNAP23	SYT1
ZNF238	DNMT3A
MRPL19	SMURF2
FBXO45	CUL1
PSG9	RIF1
PSG9	SMAD2
MEF2A	TEAD1
MEF2A	HDAC4
MEF2A	ASCL1
MEF2A	SMAD2
BAK1	DFFA
BAK1	SRRM2
BAK1	MCL1
BAK1	BCL2L1
BAK1	VDAC1
SORL1	FURIN
HIST1H4E	HIST1H4H
HIST1H4E	ACTB
HIST1H4E	RPS6KA5
HIST1H4E	HIST1H2AL
HIST1H4E	HDAC4
HIST1H4E	PDHB
HIST1H4E	MYL12A
HIST1H4E	TUBB
HIST1H4E	DKC1
HIST1H4E	KDM4B
HIST1H4E	ACTG1
HIST1H4E	HIST1H2BL
HIST1H4E	HIST1H2BF
HIST1H4E	UHRF1
HIST1H4E	HIST1H3F
HIST1H4E	HIST1H3I
HIST1H4E	MDN1
HIST1H4E	HIST1H3E
HIST1H4E	NOL10
HIST1H4E	EIF2S2
HIST1H4E	HIST1H3G
HIST1H4E	HIST1H2AI
HIST1H4E	HIST1H2BG
MOBKL1B	VAT1L
MOBKL1B	ACTB
MOBKL1B	TUBB4
MOBKL1B	SGK1
MOBKL1B	ANXA2
MAGOHB	HMG20A
MAGOHB	YWHAG
GNG11	GNB4
KCNMA1	CIRBP
KCNMA1	C1orf96
KCNMA1	TNFRSF10B
KCNMA1	TGM2
KCNMA1	NUDT4P1
KCNMA1	PRKACA
LRP4	TPM4
ZCCHC14	NFIC
COX8A	COX6C
C17orf28	CBS
PSMB6	PSMC6
PSMB6	PSMC3
PSMB6	PSMB10
HSPA1B	PTK2B
HSPA1B	FASN
HSPA1B	TUBA1A
HSPA1B	HSPA2
HSPA1B	CTNNA1
HSPA1B	KPNB1
HSPA1B	MME
HSPA1B	TUBB
HSPA1B	CDC37
HSPA1B	YWHAG
HSPA1B	PHLDA1
HSPA1B	TGM2
HSPA1B	NFKBIE
HSPA1B	FAM120A
HSPA1B	NFKB2
HSPA1B	CDKN1A
HSPA1B	TMOD3
HSPA1B	LIMA1
HSPA1B	MTHFD1
MYO1B	MYH10
MYO1B	ABLIM3
MYO1B	MYC
MYO1B	CORO1C
MYO1B	NEXN
DKK2	LRP5
INVS	ZNF512B
RINT1	BNIP3L
STX3	SYT7
STX3	SYT4
STX3	VCL
STX3	SYT1
STX3	ZFYVE9
MCL1	BCL2L1
MCL1	BMF
MCL1	VDAC1
SRD5A3	ACTB
SRD5A3	ACTG1
SASH1	ARHGEF17
SASH1	SAMD4A
SASH1	HDAC4
SASH1	IRS1
SASH1	PRAGMIN
SASH1	REEP3
SASH1	MARK3
ZFAND2A	ZFAND2B
PRDM4	NGFR
STAT5A	CREBBP
STAT5A	CEBPB
STAT5A	NDUFS4
STAT5A	EGFR
STAT5A	CBL
MESDC2	LRP5
HIST1H1D	CHCHD3
GULP1	ITGB3
GULP1	LRP1
PRNP	NFASC
PRNP	RCN2
PRNP	LSAMP
PRNP	CAV1
PRNP	NCAM2
PRNP	CNTN1
PRNP	THY1
PRNP	NCAM1
PRNP	PDIA6
NUP54	KPNB1
NUP54	BLOC1S1
NUP54	NUP35
NUP54	SUDS3
NUP54	SSR1
FGF2	FGFR4
FGF2	GPC3
FGF2	EGFR
FGF2	PTX3
FGF2	CBL
KPNB1	GCN1L1
KPNB1	ACTB
KPNB1	DFFA
KPNB1	TUBA1A
KPNB1	SPTLC1
KPNB1	HIST1H2AL
KPNB1	H1F0
KPNB1	KPNA6
KPNB1	IGFBP3
KPNB1	CTNNA1
KPNB1	TUBB
KPNB1	PSMC3
KPNB1	XPOT
KPNB1	NUP35
KPNB1	HIST1H2BL
KPNB1	HIST1H2BF
KPNB1	RUNX1T1
KPNB1	ALAD
KPNB1	SNRPD2
KPNB1	PTN
KPNB1	SMAD2
KPNB1	HIST1H2AI
KPNB1	GARS
KPNB1	HIST1H2BG
TPM1	ACTB
TPM1	TNNT1
TPM1	ACTG1
TPM1	JUN
TPM1	ABLIM3
PDE4D	PRKACA
PTN	ACTB
PTN	TAC3
PTN	COX6C
PTN	BLOC1S1
PTN	DNAJB11
PTN	RIT1
PTN	PSMB10
PTN	MLLT3
PTN	SSR1
PTN	ATRX
CREBL2	C5orf41
MME	PIK3R1
MME	SLC16A1
MME	NUCKS1
IL20RA	SOCS3
IL20RA	IL11
IL20RA	CBL
BTF3L4	CNOT4
BTF3L4	BICC1
DNAJB11	SORT1
GAB1	PIK3R1
GAB1	PTPN18
GAB1	EGFR
NFASC	CANX
NFASC	RCN2
NFASC	CNTN1
NFASC	THY1
NFASC	TNR
NFASC	PDIA6
KHSRP	DHX33
DFFA	YWHAG
DFFA	USP15
AP2A2	AP2S1
AP2A2	ACTB
AP2A2	CREBBP
AP2A2	SMAD1
AP2A2	DCP2
AP2A2	EGFR
AP2A2	MCAM
AP2A2	SYT1
AP2A2	CBL
AP2A2	STAM
PKP2	YWHAG
PKP2	MARK3
PKP2	ZFP36L2
RPS6KA5	HIST1H4H
RPS6KA5	ETV1
RPS6KA5	CREBBP
RPS6KA5	CEBPB
RPS6KA5	ATF2
SERPINB8	FURIN
SERPINB8	SGCE
DAG1	PIK3R1
DAG1	LAMA5
DAG1	CAV1
CLIP1	CDC42
PPL	KAZ
PCTK1	YWHAG
PCTK1	PRKACA
PBXIP1	SART1
PBXIP1	ASCC3
PBXIP1	STOM
PBXIP1	CHD8
DCN	THBS1
DCN	COL6A1
DCN	FBN1
DCN	MMP3
DCN	DPT
DCN	EGFR
DCN	COL5A1
RAB6B	VAT1L
RAB6B	ACTB
RAB6B	TUBB
RAB6B	TUBB4
RAB2B	SMAD1
LGALS1	THBS1
LGALS1	VCL
TMOD3	CD59
TMOD3	ACTB
TMOD3	TUBA1A
TMOD3	MYL12A
TMOD3	TUBB
TMOD3	GSN
TMOD3	THRAP3
TMOD3	SNRPD2
TMOD3	ANXA2
TMOD3	LIMA1
STK39	VEGFA
STK39	GSN
STK39	SLC12A6
DNMT3A	DNMT1
DNMT3A	MYC
FGD6	YWHAG
CDC42	PIK3R1
CDC42	ACTB
CDC42	IQGAP3
CDC42	ACTG1
CDC42	ARHGAP29
CDC42	RIF1
CDC42	NOTCH1
CDC42	RPS6KB1
CDC42	MYO18A
CDC42	MCF2L
CDC42	MAPK8
CDC42	KTN1
CDC42	CDC42EP5
CDC42	MYO9A
CDC42	EGFR
CDC42	ARHGAP26
CDC42	WASL
CDC42	CBL
CDC42	FNBP1
MMP3	IGFBP3
MMP3	TIMP3
ITGAV	ADAM9
ITGAV	THBS1
ITGAV	ITGB3
ITGAV	GSN
ITGAV	FBN1
ITGAV	PPAP2B
ITGAV	F2R
ITGAV	THY1
ITGAV	TNC
ITGAV	ITGB5
ARPC1A	PSMC6
ARPC1A	PTPLAD1
ARPC1A	ABLIM3
ARPC1A	WASL
ARPC1A	NEXN
GRLF1	PPAP2B
GRLF1	OSR1
IFNAR1	PIK3R1
IFNAR1	AXL
IFNAR1	SOCS3
IFNAR1	IL11
IFNAR1	PRKACA
IFNAR1	CBL
MAPK8	PIK3R1
MAPK8	IRS1
MAPK8	TNFRSF10B
MAPK8	DUSP7
MAPK8	FAS
MAPK8	JUN
MAPK8	BCL2L1
MAPK8	MYC
MAPK8	BMF
MAPK8	CDKN1A
MAPK8	MAP3K2
MAPK8	ATF2
MAPK8	SMAD2
RPS6KA2	CREBBP
RPS6KA2	CEBPB
RPS6KA2	PTPN18
NFIC	CREBBP
NFIC	NFIB
NFIC	ZNF167
ZBTB2	CREBBP
RGS2	NIPSNAP1
RGS2	PRKG1
RGS2	GNAQ
C2orf18	KIAA0232
C2orf18	HMP19
ITGA4	THBS1
ITGA4	THBS2
ITGA4	VCAN
ITGA4	PRKACA
TCEANC	ZNF167
PTPN18	LIMK2
SH3D19	SPOP
PTPN21	PSAT1
PTPN21	AKAP1
RPA3	RMI1
RPA3	PKIG
RPA3	POLD3
KAZ	COIL
PRKG1	GUCY1A3
PRKG1	TNNT1
HBEGF	EGFR
SLC16A1	METTL7A
SLC16A1	SERINC3
SLC16A1	NUCKS1
SLC16A1	FAHD1
PCTK2	YWHAG
RPS6KB1	PPP2CB
UNC5B	DAPK1
KIRREL	TANC1
ANXA2	ACTB
ANXA2	SRRM2
ANXA2	S100A6
ANXA2	S100A10
ANXA2	MYL12A
ANXA2	TUBB
ANXA2	LYPLA1
ANXA2	S100A4
ANXA2	SSB
ANXA2	DHRS2
ANXA2	VCL
ACTG1	HIST1H4H
ACTG1	EXOC5
ACTG1	ACTB
ACTG1	IQGAP3
ACTG1	HIST1H2AL
ACTG1	S100A6
ACTG1	VBP1
ACTG1	MYL12A
ACTG1	CTNNA1
ACTG1	TUBB
ACTG1	PSMC3
ACTG1	BCAP31
ACTG1	RPS15A
ACTG1	VSNL1
ACTG1	GSN
ACTG1	SHFM1
ACTG1	HIST1H2BL
ACTG1	HIST1H2BF
ACTG1	MYH10
ACTG1	CTGF
ACTG1	PPP2CB
ACTG1	HIST1H3F
ACTG1	HIST1H3I
ACTG1	PSAT1
ACTG1	TMEM30A
ACTG1	HIST1H3E
ACTG1	VCL
ACTG1	WASL
ACTG1	ST3GAL3
ACTG1	VPS28
ACTG1	HMGCS1
ACTG1	DUT
ACTG1	HIST1H3G
ACTG1	HIST1H2AI
ACTG1	GARS
ACTG1	HIST1H2BG
ACTG1	NCKAP1
ACADM	ETFB
SIX3	EGFR
GSN	PTK2B
GSN	ACTB
GSN	ITGB3
GSN	MYH10
GSN	THRAP3
GSN	LIMK2
GSN	VCL
GSN	VDAC1
GSN	WASL
GSN	LIMA1
RIN2	MYL12A
RIN2	EGFR
MAML3	CREBBP
MAML3	NOTCH1
MAML3	NOTCH3
PCK2	PRKAB2
CACNA2D2	TIAM1
PSMC3	GCN1L1
PSMC3	ACTB
PSMC3	IQGAP3
PSMC3	PSMC6
PSMC3	SORT1
PSMC3	SHFM1
PSMC3	HIF1A
PSMC3	HTR1E
PSMC3	PSMB10
PSMC3	MDN1
PDIA6	CANX
PDIA6	RCN2
PDIA6	GNB4
PDIA6	CNTN1
PDIA6	PGRMC1
PDIA6	GNAI1
PDIA6	THY1
WRB	CREBBP
WRB	PPARA
OSBPL3	YWHAG
OSBPL3	ZFP36L2
RCN2	NPTX2
RCN2	CNTN1
RCN2	NPTX1
RCN2	THY1
CHAC1	PHACTR1
CDC73	RING1
CDC73	ZBTB33
CDC73	E2F6
PIP4K2A	VCL
TIAM1	PIK3R1
TIAM1	EPHA2
TIAM1	YWHAG
TIAM1	MYC
TIAM1	LIMA1
TIAM1	ABCA1
TIAM1	ZFP36L2
NGFR	CAV1
NGFR	SORT1
NGFR	SQSTM1
CLIC1	CSDA
CLIC1	TRAPPC2
PSMC6	IQGAP3
PSMC6	SHFM1
PSMC6	PPP2CB
PSMC6	PSMB10
PSMC6	EEF1A2
PSMC6	MDN1
LAMA5	ITGA6
LAMA5	BMPR1B
LAMA5	SPRY2
LAMA5	SMAD2
EHD2	EHBP1
EHD2	MYOF
MYO18A	PPP2CB
SMURF2	CANX
SMURF2	NEBL
SMURF2	TFPI2
SMURF2	TNNT1
SMURF2	SMAD1
SMURF2	TXNIP
SMURF2	BMPR1B
SMURF2	RNF14
SMURF2	DGCR2
SMURF2	SQSTM1
SMURF2	SMAD2
OSR1	HDAC4
OSR1	PPAP2B
MRPS10	PHLDA3
ITGA6	CANX
ITGA6	ADAM9
CLDN1	BRD4
HIST1H2BL	HIST1H4H
HIST1H2BL	ACTB
HIST1H2BL	HIST1H2AL
HIST1H2BL	HIST1H2BF
HIST1H2BL	HIST1H2AI
HIST1H2BL	HIST1H2BG
GABARAPL1	SQSTM1
TNC	ITGB3
TNC	CNTN1
TNC	ITGA5
TNC	EGFR
TACC2	CREBBP
HIST1H2AI	HIST1H4H
HIST1H2AI	ACTB
HIST1H2AI	HIST1H2AL
HIST1H2AI	KPNA6
HIST1H2AI	HIST1H2BF
HIST1H2AI	NOL10
HIST1H2AI	HIST1H2BG
ROBO1	TUBB4
GJA1	CAV1
GJA1	HIF1A
GJA1	CNTN4
WDYHV1	CBFA2T2
WDYHV1	PLDN
WDYHV1	COIL
SPRY1	EGFR
SPRY1	CBL
SPRY1	STAM
FCHSD2	WASL
TFB2M	PHLDA3
TFB2M	TFAM
IL6ST	OSMR
IL6ST	SOCS3
IL6ST	IL11
IL6ST	LIFR
IL6ST	CBL
C1S	PTX3
SRRM2	YWHAG
SRRM2	THRAP3
SRRM2	MARK3
TNRC6B	NDUFA4
SMAD2	NUAK2
SMAD2	CREBBP
SMAD2	TNNT1
SMAD2	JUN
SMAD2	TGM2
SMAD2	RIT1
SMAD2	MYC
SMAD2	UHMK1
SMAD2	ANTXR2
SMAD2	ZFYVE9
E2F6	RING1
E2F6	TFDP2
E2F6	TFDP1
E2F6	ZBTB33
E2F6	PHC3
TWF1	PDZRN3
NANOS1	GRIN1
CHGB	CHGA
CHGB	PRAGMIN
CHGB	MARK3
BRD4	PIK3R1
BRD4	MED14
BRD4	MED12
BZW1	EDEM1
RRM2	RRM2B
RABGAP1	ITGB3
CHD8	ZNF362
CHD8	ASCC3
CHD8	STOM
CHD8	ZNF317
CHD8	PPP1R10
CHD8	ZNF462
GAS1	DLK1
ICK	SMAD1
ICK	GNAI1
ICK	SRPR
EXTL3	PIK3R1
ZNF362	SART1
ZNF362	STOM
ZNF362	ZNF317
ZNF362	PPP1R10
ZNF362	ZNF462
S100A11	ACTB
S100A11	HIST1H2BF
S100A11	PLA2G6
S100A11	HIST1H2BG
NOTCH3	MAML2
NOTCH3	CREBBP
NOTCH3	NOTCH1
SGPP1	SPTLC1
SGPP1	SGPL1
EIF2S2	HIST1H4H
EIF2S2	DKC1
EIF2S2	RPS15A
CD59	ABLIM3
CD59	EGFR
TTLL12	IFIT3
TAPT1	THG1L
PHC3	RING1
PHC3	SORT1
PHC3	ZBTB33
PHC3	KIAA0232
RGS4	GNAI1
RGS4	GNAQ
PPAP2B	ITGB3
PPAP2B	ITGA5
PLA2G6	S100A6
ZNF512B	SMAD1
ZNF512B	MYH10
ZNF512B	GLRX3
ZNF512B	TGM2
ZNF512B	FAM129B
ZNF512B	ATRX
CSTB	TFDP2
HLTF	PHLDA3
UBR7	CCDC94
PTPLAD1	SERINC3
CNTN1	CANX
CNTN1	NOTCH1
CNTN1	THY1
CNTN1	KCNAB1
CNTN1	TNR
RASGRP3	PRKACA
MAML2	CREBBP
MAML2	NOTCH1
HMP19	HCFC1R1
ATP5I	ATP5H
ATP5I	ATP5O
DKC1	HIST1H4H
DKC1	KPNA6
DKC1	NOL10
DKC1	SSR1
MFAP5	FBN1
HIST1H3G	HIST1H4H
HIST1H3G	S100A6
HIST1H3G	HIST1H2BF
HIST1H3G	UHRF1
HIST1H3G	HIST1H2BG
COPS3	PHYH
COPS3	HIF1A
NDUFB6	NDUFA4
NDUFB6	NDUFS4
NDUFB6	NDUFB9
FAHD1	NUCKS1
TFAP2B	MYC
TFAP2B	SYT4
ASAP2	PTK2B
ASAP2	PIK3R1
ASAP2	REPS2
FBN1	ITGB3
FBN1	VCAN
ZNF462	SART1
ZNF462	STOM
ZNF462	ZNF317
ZNF462	PPP1R10
TTC17	BMPR1B
RB1	PIK3R1
RB1	HMGA2
RB1	RING1
RB1	RBBP9
RB1	NF1
RB1	CEBPB
RB1	TFDP2
RB1	TFDP1
RB1	JUN
RB1	TGM2
RB1	ENC1
RB1	DNMT1
RB1	MYC
RB1	CDKN1A
RB1	ATF2
FNDC3A	SPRY2
EPHB2	EFNA5
EPHB2	GRIN1
NPTX1	NPTX2
SPTLC1	GCN1L1
SPTLC1	MYO5C
SCG3	CHGA
KATNAL1	CCNC
KATNAL1	MED18
KATNAL1	GARS
TNFSF9	TNFRSF9
ZNF317	SART1
ZNF317	STOM
ZNF317	PPP1R10
THG1L	KPNA6
THG1L	RG9MTD2
THG1L	RP5-1022P6.2
SNRPD2	SART1
SNRPD2	TXNL4A
SNRPD2	CCDC94
SNRPD2	CPSF7
TMEM30A	ACTB
MATN2	COL4A2
MCAM	PTK2B
HIST1H3I	HIST1H4H
HIST1H3I	S100A6
HIST1H3I	HIST1H2BF
HIST1H3I	UHRF1
HIST1H3I	HIST1H2BG
NFIX	NFIB
MARK3	ARHGEF17
MARK3	SAMD4A
MARK3	HDAC4
MARK3	PRAGMIN
MARK3	REEP3
MARK3	YWHAG
MARK3	LMO7
MARK3	MAP3K2
CANX	GRIN1
CANX	EDEM1
CANX	BCAP31
CANX	PGRMC1
CANX	THY1
CANX	PMP22
CANX	SSR1
CANX	LRP1
EGFR	PTK2B
EGFR	PIK3R1
EGFR	VEGFA
EGFR	DOK4
EGFR	IRS1
EGFR	PDGFD
EGFR	SOCS3
EGFR	CAV1
EGFR	CEBPB
EGFR	FGF5
EGFR	PTK6
EGFR	FAS
EGFR	PDGFC
EGFR	SPRY2
EGFR	ITGA5
EGFR	ATP1B1
EGFR	GRB10
EGFR	CAV2
EGFR	PRKACA
EGFR	HGF
EGFR	CBL
EGFR	STAM
TUBA1A	PTK2B
TUBA1A	GRIN1
TUBA1A	ACTB
TUBA1A	ALDH16A1
TUBA1A	C1orf96
TUBA1A	MYL12A
TUBA1A	CTNNA1
TUBA1A	TUBB
TUBA1A	NF1
TUBA1A	YWHAG
TUBA1A	HIST1H2BF
TUBA1A	NUDT4P1
TUBA1A	MYC
TUBA1A	NFKB2
TUBA1A	VDAC1
TUBA1A	HIST1H2BG
DHRS2	ACTB
DHRS2	TUBB
RALGPS2	YWHAG
HIST1H2BF	HIST1H4H
HIST1H2BF	ACTB
HIST1H2BF	HIST1H2AL
HIST1H2BF	TUBB
HIST1H2BF	HIST1H3F
HIST1H2BF	TGM2
HIST1H2BF	ATG12
HIST1H2BF	HIST1H3E
HIST1H2BF	HIST1H2BG
PTPLB	BCAP31
RAB35	MYLK
RAB35	PTPRK
ARL2	PPP2R1B
ARL2	ARL2BP
ARL2	RPL35A
ARL2	PPP2CB
CTNNA1	ACTB
CTNNA1	TGM2
CTNNA1	VCL
CTNNA1	LIMA1
IL13RA2	SOCS3
IL13RA2	IL11
IL13RA2	CBL
GARS	ACTB
GARS	MTHFD1
RIT1	RIF1
NAGPA	FURIN
HGF	PTK6
CCNG2	STAM
ABLIM3	AP2S1
ABLIM3	S100A6
ABLIM3	UACA
ABLIM3	MYL12A
ABLIM3	GMFB
ABLIM3	LMO7
ABLIM3	SSBP1
ABLIM3	DUT
ABLIM3	SHMT2
ABLIM3	CORO1C
ABLIM3	NEXN
OSMR	SOCS3
OSMR	IL11
OSMR	CBL
COTL1	SMAD1
COTL1	RPS15A
FURIN	NOTCH1
FURIN	LRP1
KIAA1199	PLXNA2
SORBS2	PTK2B
SORBS2	FLOT1
SORBS2	EVI5
SORBS2	VCL
SORBS2	WASL
SORBS2	CBL
ASCL1	NOTCH1
TNNT1	SMAD1
TNNT1	BMPR1B
CBL	PTK2B
CBL	PIK3R1
CBL	AXL
CBL	EPHA2
CBL	SPRY4
CBL	FLOT1
CBL	FGFR4
CBL	ASAP1
CBL	FGF5
CBL	IL4R
CBL	NOTCH1
CBL	SPRY2
CBL	F2RL1
CBL	LIFR
CBL	STAM
STRN	PPP2R1B
STRN	CAV1
STRN	GNAI1
STRN	PPP2CB
GNAQ	PIK3R1
GNAQ	OXTR
GNAQ	GNAI1
GNAQ	F2R
GNAQ	HRH1
VCAN	TNR
WASL	ACTB
WASL	CAV1
WASL	RHOQ
WASL	FNBP1
BDNF	SORT1
BDNF	NCAM1
CCDC94	NARS
PRAGMIN	ARHGEF17
PRAGMIN	HDAC4
PRAGMIN	IRS1
PRAGMIN	REEP3
PRAGMIN	LMO7
NUCKS1	METTL7A
NUCKS1	MTHFD1
STAM	PLDN
STAM	SPRY2
IL1R1	PIK3R1
SHMT2	CORO1C
SHMT2	NEXN
SERINC1	SPRY2
CSDA	KCNAB1
NUAK2	CDC37
GBF1	YWHAG
PPP2CB	GRIN1
PPP2CB	ACTB
PPP2CB	PPP2R1B
PPP2CB	HMGCS1
MED20	CCNC
MED20	MED14
MED20	MED12
MED20	MED18
SRPRB	PHLDA3
SRPRB	SRPR
CEBPB	CREBBP
CEBPB	EGR1
CEBPB	MYC
CEBPB	ATF2
TCEB1	ALDH16A1
TCEB1	SOCS3
TCEB1	FAF2
TCEB1	TCEA1
MICAL2	PLXNA2
ANP32E	MYH10
GFRA1	NCAM1
UHMK1	BMPR1B
UHMK1	STMN1
UHMK1	PAM
IL11	IL4R
IL11	LIFR
ORMDL3	TRAPPC2
ATP5H	EXOC5
ATP5H	ATP5O
SART1	TXNL4A
SART1	KPNA6
SART1	PPP1R10
GALR1	GAL
LMO7	HDAC4
LMO7	YWHAG
LMO7	LIMA1
LMO7	ABCA1
LMO7	NEXN
EEF1A2	YWHAG
EEF1A2	RPL35A
EEF1A2	NFKB2
NDUFS4	NDUFA4
NDUFS4	NDUFB9
CAMKK2	ACTB
CAMKK2	SGK1
CAMKK2	PRKAB2
CAMKK2	PRKACA
CNN2	ACTB
BMF	BCL2L1
MYLK	PIK3R1
MYLK	PTRF
MYLK	PTPRK
PNPO	KPNA6
LIMS1	USP11
FASN	NFKB2
SSR1	EDEM1
CIRBP	C1orf96
CIRBP	NUDT4P1
CIRBP	VCL
JUN	SUMO2
JUN	CREBBP
JUN	EGR1
JUN	HIF1A
JUN	ATF2
JUN	MAFG
ST3GAL3	ZBTB5
IQGAP3	ACTB
IQGAP3	MYH10
IQGAP3	MYO5C
IQGAP3	MYO9A
HSPB3	NEFL
HSPB3	RIF1
BCAP31	MYH10
BCAP31	BCL2L1
MXI1	MYC
HSPA12A	NIPSNAP1
HSPA12A	ATP2B1
HSPA12A	VAT1L
HSPA12A	NF1
HSPA12A	FNBP1
HSPA12A	NCKAP1
HIST1H2AL	HIST1H4H
HIST1H2AL	ACTB
HIST1H2AL	KPNA6
HIST1H2AL	NOL10
HIST1H2AL	HIST1H2BG
GNAI1	GNB4
GNAI1	PGRMC1
GNAI1	PTPRU
GNAI1	ADCY1
GNAI1	USP15
ADAM9	ITGB5
AP3S1	IRS1
AP3S1	TRAPPC2
ATG12	CDC37
ATG12	HIST1H2BG
EHD4	PHLDA3
EIF2C4	ZFP36
GCN1L1	RAD21
GCN1L1	CUL1
GCN1L1	MYC
GCN1L1	MDN1
VBP1	ACTB
VBP1	FAM86D
ATF2	CREBBP
CERK	ZFP36L2
COL18A1	ITGA5
AKAP1	CAV1
AKAP1	C11orf2
ETV1	PRKACA
CHCHD3	SDHB
CHCHD3	NDUFA4
NUDT4P1	C1orf96
RPS15A	TUBB
RPS15A	RPL35A
RPS15A	NFKB2
RPS15A	NOL10
UACA	GMFB
UACA	NFKBIE
UACA	SSBP1
UACA	CORO1C
UACA	NEXN
MLLT3	RIF1
EPHA2	PTK2B
EPHA2	EFNA5
EPHA2	PIK3R1
CAV1	PTRF
CAV1	IRS1
CAV1	FLOT1
CAV1	ITGB3
CAV1	IGFBP3
CAV1	ATP1B1
CAV1	POU3F3
CAV1	BST1
CAV1	CAV2
CAV1	PRKACA
CAV1	LRP1
CAV1	ITGB5
AXL	PIK3R1
FAS	UBA7
FAS	TNFRSF10B
FAS	RIF1
CDKN2B	MYC
NRBF2	PPARA
WWC3	PHLDA3
ZFP36	YWHAG
ZFP36	DCP2
SAMD4A	ARHGEF17
SAMD4A	HDAC4
SAMD4A	IRS1
SAMD4A	REEP3
SAMD4A	YWHAG
MTMR9	BLOC1S1
HDAC4	ARHGEF17
HDAC4	HIST1H4H
HDAC4	SUMO2
HDAC4	REEP3
HDAC4	YWHAG
HDAC4	ANKRA2
HDAC4	ATRX
HDAC4	ZFP36L2
NDUFA4	NDUFB9
PDP2	PPM2C
ITGA5	ITGB3
ITGA5	TGM2
ITGA5	ITGB5
CAV2	ITGB3
CAV2	ATP1B1
CAV2	ITGB5
SORT1	RING1
SORT1	VPS26B
CHRNA7	PIK3R1
SMAD1	CREBBP
SMAD1	BMPR1B
FBXL20	CUL1
ARL6IP5	REEP3
ASCC3	STOM
TCP11L2	FREQ
REPS2	ASAP1
SSB	VAT1L
SSB	ACTB
PKIG	PRKACA
IL4R	IRS1
IL4R	SOCS3
MDN1	HIST1H4H
MDN1	RRP1B
GMFB	SSBP1
GMFB	PRKACA
GMFB	CORO1C
GMFB	NEXN
TOMM22	TOMM7
TOMM22	PHLDA3
TOMM22	VDAC1
STX6	STX12
KIAA0776	PHLDA3
NARS	EDEM1
DNMT1	UHRF1
DNMT1	MBD2
SYT4	SYT1
TGFBI	COL4A2
TUBB4	ACTB
TUBB4	TUBB
TUBB4	YWHAG
TUBB4	NFKBIE
TUBB4	NFKB2
TTBK2	PTK2B
TTBK2	SYNE1
TTBK2	MED12
TTBK2	PDLIM5
TTBK2	ARHGAP26
FLOT1	SESN3
SPARC	VEGFA
SPARC	THBS1
SPARC	TGM2
SPARC	COL5A1
STX12	PLDN
STX12	ATP1B1
PDGFD	PTK6
DKK1	LRP5
PTK2B	GRIN1
PTK2B	PIK3R1
PTK2B	ACTB
PTK2B	ITGB3
PTK2B	ASAP1
PTK2B	NF1
DCP2	CBS
DCP2	PPM2C
DCP2	LSM3
HIST1H4H	ACTB
HIST1H4H	PDHB
HIST1H4H	MYL12A
HIST1H4H	TUBB
HIST1H4H	KDM4B
HIST1H4H	UHRF1
HIST1H4H	HIST1H3F
HIST1H4H	HIST1H3E
HIST1H4H	NOL10
HIST1H4H	HIST1H2BG
RING1	TFDP1
RING1	ZBTB33
RING1	FHL1
MBD2	CREBBP
HSPA2	ALAD
FNBP1	ATP2B1
FNBP1	VAT1L
NF1	GRIN1
NF1	ATP2B1
NF1	VAT1L
NF1	ACTB
ACTB	GRIN1
ACTB	EXOC5
ACTB	NEBL
ACTB	DNAH1
ACTB	NEFL
ACTB	MYL12A
ACTB	TUBB
ACTB	VSNL1
ACTB	PDLIM5
ACTB	SHFM1
ACTB	MYH10
ACTB	CTGF
ACTB	TGM2
ACTB	MYC
ACTB	VCL
ACTB	VDAC1
ACTB	HMGCS1
ACTB	SYT1
ACTB	HIST1H2BG
ACTB	NCKAP1
ACTB	ADK
THBS1	ITGB3
THBS1	LRP5
THBS1	COL5A1
THBS1	LRP1
STOM	PPP1R10
TYRO3	PIK3R1
PDHB	EXOC5
NEFL	GRIN1
NEFL	DNAH1
NEFL	YWHAG
NEXN	AP2S1
NEXN	S100A6
NEXN	SSBP1
NEXN	DUT
NEXN	CORO1C
FGFR4	FGF5
SSBP1	CORO1C
LIFR	SOCS3
LRP1	YWHAG
LRP1	CTGF
LRP1	VCL
LRP1	PRKACA
USP11	CDC37
VPS28	BMPR1B
NPAS2	CREBBP
KPNA6	CBS
KPNA6	SPOP
KPNA6	ALAD
KPNA6	KCNAB1
KPNA6	DUT
ATP1B1	ANPEP
ATP1B1	RIF1
BLOC1S1	PLDN
BLOC1S1	NOTCH1
BLOC1S1	MYC
PIK3R1	GRIN1
PIK3R1	IRS1
PIK3R1	SLC24A1
PIK3R1	ASAP1
PIK3R1	PTK6
PIK3R1	YWHAG
PIK3R1	CAST
PIK3R1	THY1
PIK3R1	SEPT2
NOTCH1	TBX2
NOTCH1	CREBBP
NOTCH1	HIF1A
PRKACA	ATP2B1
PRKACA	PSMB10
PRKACA	STMN1
PRKACA	CACNA1G
PRKACA	ADCY1
PRKACA	ABCA1
HIST1H2BG	TUBB
HIST1H2BG	HIST1H3F
HIST1H2BG	TGM2
HIST1H2BG	HIST1H3E
MBTD1	UBE2H
BMPR1B	FANCL
ARHGEF17	IRS1
ARHGEF17	REEP3
SYNE1	VCL
DNAH1	TUBB
TFDP2	TFDP1
FBXO18	CUL1
CCNC	MED14
CCNC	CREBBP
CCNC	MED12
UHRF1	HIST1H3F
UHRF1	HIST1H3E
NCKAP1	ATP2B1
NCKAP1	VAT1L
NCKAP1	YWHAG
MAP3K2	YWHAG
MAP3K2	ZFP36L2
ANTXR2	COL4A2
EDEM1	VPS26B
IRS1	SOCS3
IRS1	ITGB3
IRS1	REEP3
IRS1	YWHAG
IRS1	BCL2L1
IRS1	GRB10
ULK3	PRKAB2
SQSTM1	WDFY3
SQSTM1	MAP1LC3B
SQSTM1	MYO5C
SQSTM1	KCNAB1
TXNL4A	CPSF7
TXNL4A	LSM3
IGF2	IGFBP3
IGF2	GPC3
DLG5	ABCA1
BCL2L1	NFKB2
BCL2L1	VDAC1
BCL2L1	BNIP3L
CDC42EP5	SEPT2
PTK6	VEGFA
PTK6	PDGFC
THY1	ITGB3
COL6A1	COL4A2
SNTB1	ABCA1
ATP2B1	NIPSNAP1
ATP2B1	VAT1L
CUL1	NFKBIE
CUL1	CDKN1A
MYC	MED14
MYC	GABPA
MYC	CREBBP
MYC	MYO5C
CORO1C	S100A6
CORO1C	DUT
MYH10	S100A4
VAT1L	NIPSNAP1
VAT1L	SYT1
GNB4	PGRMC1
ZBTB33	TFDP1
PTPRK	PDLIM5
S100A6	HIST1H3F
S100A6	HIST1H3E
MYO9A	MYO5C
ABCA1	CREBBP
NRP2	VEGFA
NRP2	SEMA3F
NRP2	SEMA3C
NRP2	SEMA4F
MAFG	CREBBP
CBFA2T2	RUNX1T1
EXOC5	RNF220
EXOC5	SHFM1
EXOC5	SULF2
SEMA3F	VEGFA
THRAP3	YWHAG
THRAP3	RUNX1T1
THRAP3	LIMA1
EGR1	CREBBP
GABPA	CREBBP
LIMA1	YWHAG
MED18	MED14
MED18	MED12
TGM2	ITGB3
TGM2	TNFRSF10B
TGM2	TUBB
[truncated: 24 more rows]
