# Supplementary material for: The autism-associated gene chromodomain helicase DNA-binding protein 8 (CHD8) regulates noncoding RNAs and autism-related genes
Source: Transl Psychiatry. 2015 May 19;5(5):e568–. doi: 10.1038/tp.2015.62 (PMC4471293; doi:10.1038/tp.2015.62)
Supplement: Supplementary Table 13 [file tp201562x15.xls]

## Sheet: Sheet1
Supplementary Table 13. Differentially expressed genes previously identified as having CHD8 bound by Subtil-Rodriguez et al.14
Gene
AAGAB
ABTB2
ACADM
ACTB
ACTR3
ADAM9
ADK
AGA
ALG10B
ALG5
ANP32E
ANXA2
AP5S1
APOLD1
ARID1A
ARL13B
ARMC1
ARPC5
ASXL1
ATF6
AZIN1
B3GALNT2
BCAS4
BCAT1
BLOC1S6
BNC2
C11orf30
C17orf59
C5orf15
CAMSAP2
CCSAP
CDC73
CDK17
CENPF
CHD8
CISD1
CLIC1
CNN2
CNOT4
COL5A2
COPZ1
COTL1
COX6C
CREBL2
CREBRF
CSNK1G1
CTNNA1
CUL1
CYB5A
DCP2
DENND5A
DFFA
DHX33
DSCR3
EFNA5
EHBP1
ELOVL6
EML6
ENOX2
ETV1
FAT4
FBXO36
FGD6
FGFR1
FLOT1
FNDC3A
FRAS1
FRMD6
FUNDC2
GALR1
GARS
GBF1
GGPS1
GJA1
GOT2
GTSF1
GULP1
HEY1
HIST1H1C
HIST1H2AI
HIST1H2BH
HIST1H2BL
HIST1H3E
HIST1H3F
HIST1H4E
HIST1H4H
HMG20A
HNRNPUL2
HSPA1B
ICK
IGFBP3
INSIG2
INVS
IRF2BP2
IRS1
ISY1
ITGAV
KBTBD2
KCNH1
KDELC2
KLHL24
KPNB1
LBR
LIPT1
LOC400027
LPHN1
LSM4
LYPLA1
MAML3
MAP4
MARCH6
MCL1
MESDC2
MLLT3
MMADHC
MRPL19
MRPS10
MRPS33
MSRA
MTFR1
MYC
MYL12A
NAA38
NARS
NCKAP1
NDUFB6
NDUFS4
NEBL
NFAT5
NFIA
NFIB
NOTCH2NL
NR4A3
NRBF2
NUAK2
NUCKS1
NUDT1
NUDT2
NUP35
NXT2
OSBP
PM20D2
PNRC1
PPFIBP1
PPIL3
PPP1R10
PRCC
PRKG1
PRRC2B
PSMB6
PSMC6
PSMD14
PSMG1
PTPLB
PXDC1
RAB2B
RAB30
RAD21
RASSF3
RMI1
ROBO1
RPA3
RPL35A
RPS15A
RRM2
SDAD1
SEMA3D
SEPT11
SEPT2
SGCE
SGK1
SHFM1
SIX3
SLC12A6
SLC2A3
SLC38A2
SMARCE1
SNAP23
SNORD60
SOX4
SPCS3
SPRY1
SPRY4
SPTBN1
SRRM2
SSB
SSBP1
STK17A
SURF4
SYF2
TCEB1
TDG
TET1
TMED2
TMEM209
TMEM48
TMEM87A
TMX3
TOB2
TOMM22
TOMM7
TOX
TRIM7
TSC22D1
TSPAN33
TTC23
TUBB
TWF1
UBE2H
UCK2
UFC1
UHRF1
USP11
WDFY3
YOD1
YWHAG
ZBTB40
ZBTB5
ZFP36L1
ZNF25
ZNF318
ZNF546
