# Supplementary material for: The autism-associated gene chromodomain helicase DNA-binding protein 8 (CHD8) regulates noncoding RNAs and autism-related genes
Source: Transl Psychiatry. 2015 May 19;5(5):e568–. doi: 10.1038/tp.2015.62 (PMC4471293; doi:10.1038/tp.2015.62)
Supplement: Supplementary Table 14 [file tp201562x16.xls]

## Sheet: Sheet1
Supplementary Table 14. Differentially expressed genes in common with Sugathan et al.41
Gene
ABCA5
ADCY1
ADK
AHDC1
AK4
AKAP1
ALDH16A1
ANK3
ARL2
ARMC5
B3GAT3
BAALC
C17orf59
C19orf24
C9orf69
CARD10
CBS
CCDC22
CCDC80
CCDC86
CCNG2
CD109
CDK6
CHD6
CHD8
CIRBP
CMTM3
CNN2
COA4
COL18A1
COL5A1
COX8A
CRABP2
DHCR7
DLK1
DPM3
DUSP7
EFR3A
EMC10
EML5
EML6
EPHB2
F2RL1
FAM129A
FAM129B
FAM195B
FAM196B
FASN
FBN1
FBXL16
FBXL19
FGFR4
GDF15
GLYCTK
GNG11
GPCPD1
H1F0
HCFC1R1
HEY1
HIST1H1C
HMGA2
HS3ST3A1
HSPA2
IGFBPL1
IL4R
INSIG2
ITGB5
JUNB
KATNAL1
KCTD18
KCTD21
KDM4B
KHSRP
KXD1
LBH
LCMT2
LIFR
MAN2A1
MAP1B
MARVELD1
MESDC1
MEX3A
MIDN
MLLT3
MRPL17
MT2A
MTMR10
MTUS1
MYO5C
NAALAD2
NANOS1
NBEA
NCAM1
NEFL
NEXN
NFKBIE
NLRX1
NOX4
NRSN2
NT5DC3
OBSCN
PAIP2B
PDCD1LG2
PFKFB3
PHLDA2
PLA2G12A
PLA2G6
PLXNA2
PPL
PSMB10
RAB11B
RABEP2
RB1
RBCK1
RIMS3
RIT1
RNF220
RPS6KA2
SASH1
SATB1
SCN2A
SEC11C
SEPT4
SGCB
SLC29A4
SLC2A3
SLC7A11
SMS
SNHG8
SNTB1
SORT1
SPRYD3
SRD5A3
ST3GAL5
SUMO3
TENM4
TFDP2
TIMP3
TMEM200A
TMEM51
TNRC6B
TP53INP1
TRAF3IP2
TSPAN7
TSTA3
TTLL12
TUBB3
UHMK1
ULK3
UNC5B
USP11
VPS28
VPS51
VWA1
WIZ
ZBTB47
ZBTB8B
ZFHX4
ZKSCAN1
ZNF524
ZNF678
