# Supplementary material for: The autism-associated gene chromodomain helicase DNA-binding protein 8 (CHD8) regulates noncoding RNAs and autism-related genes
Source: Transl Psychiatry. 2015 May 19;5(5):e568–. doi: 10.1038/tp.2015.62 (PMC4471293; doi:10.1038/tp.2015.62)
Supplement: Supplementary Table 15 [file tp201562x17.xls]

## Sheet: Sheet1
Supplementary Table 15. Differentially expressed genes prevviously identified as having CHD8 bound by Sugathan et al.41
Gene
AAGAB
ABCA1
ABTB2
ACADM
ACBD5
ACTB
ACTG1
ACTR3
ADAM9
ADAMTS6
ADK
AGA
AGGF1
AKAP1
AKIRIN1
ALDH16A1
ALG10B
ALG5
AMOTL2
ANKIB1
ANKRA2
ANO6
ANP32E
ANTXR1
AP2S1
AP3S1
APOLD1
APTX
ARID1A
ARL2
ARL2BP
ARL6IP5
ARMC1
ARMC5
ARNTL
ARPC5
ASAP1
ASAP2
ASNSD1
ASXL1
ATAD2B
ATF2
ATF6
ATG12
ATP5H
ATP5I
ATP8B2
ATRX
AZIN1
B3GALNT2
B3GNT5
BAK1
BBS1
BCL2L1
BCL6
BDH2
BET1
BFAR
BICD2
BLOC1S1
BMF
BMPR1B
BNIP3L
BROX
BTD
BZW1
C11orf30
C12orf5
C4orf3
C5orf28
C8orf4
CANX
CBS
CCDC22
CCDC80
CCDC86
CCNC
CCNG2
CDC16
CDC37
CDC42BPA
CDC73
CDK16
CDK17
CDK6
CDKN1A
CEP104
CEP41
CHCHD3
CHD6
CHD8
CHMP1B
CHRAC1
CIRBP
CLDN12
CLIP1
CMPK1
CMTM3
CNIH
CNOT4
COIL
COL5A2
COMMD6
COPS3
COPZ1
COX6C
COX7B
COX8A
CPSF2
CPSF7
CRABP2
CREBBP
CREBL2
CRELD2
CSDA
CSRP1
CTNNA1
CUL1
CYP20A1
DAAM1
DAPK1
DCAF11
DCTD
DCUN1D4
DENND5A
DEPDC1
DFFA
DGCR2
DHFRL1
DHX33
DKC1
DKK1
DKK2
DNAJB11
DNAJC16
DNAL4
DNMT1
DPH3
DPM3
DSCR3
DUT
DZIP1
E2F6
EDEM1
EFNA5
EID1
EIF2S2
EIF3D
ELL2
ELMOD2
ELOVL6
ENTPD4
ENY2
EPM2AIP1
ERGIC2
ERGIC3
ERLIN2
ETV1
EXOC5
EXOC6B
EXTL3
FAF2
FAHD1
FAM120A
FAM136A
FAM198B
FAM206A
FAS
FASTK
FAT4
FBN1
FBXL19
FBXL20
FBXO45
FCHSD2
FGD6
FLAD1
FLRT3
FMNL2
FNDC3A
FNTA
FRAS1
FRG1
FRMD6
FST
FUBP3
FUNDC2
FUT8
FZD7
GAB1
GABARAPL1
GABPA
GABPB1
GALNT7
GARS
GAS1
GBF1
GDI1
GFRA1
GGPS1
GINS3
GJA1
GLIS3
GLYCTK
GMFB
GNAI1
GNAQ
GNB4
GNG11
GOLT1B
GOT2
GPCPD1
GPR107
GPR108
GPR155
GTF2I
GULP1
HAS2
HAX1
HDAC4
HECTD2
HERC5
HEY1
HHAT
HIF1A
HINT1
HIPK2
HIPK3
HIST1H1C
HIST1H2BG
HIST1H2BH
HIST1H4E
HIST1H4H
HLCS
HLTF
HMG20A
HMGA2
HMGCL
HNRNPUL2
HS6ST1
HSPA1B
HSPBP1
ICK
IFI6
IFIT3
IFNAR1
IGFBP3
IL6ST
INSIG2
INVS
IREB2
IRF2BP2
IRS1
ITGA6
ITGAV
ITPRIP
JAG1
KATNAL1
KAZN
KCTD18
KCTD7
KHNYN
KHSRP
KIAA0196
KIAA0232
KIAA0922
KIAA1217
KIF13A
KIF26B
KITLG
KLHL24
KPNA6
KPNB1
KPTN
KTN1
LCMT2
LIPT1
LPHN1
LRP4
LRRC16A
LRRN3
LSM3
LSM4
LTBP1
LYPLA1
MAGI1
MAGOHB
MAML2
MAML3
MAMLD1
MAN2A1
MAP1B
MARCH6
MARK3
MBD2
MBNL2
MCFD2
MCL1
MED12
MED14
MED18
MED20
MEF2A
MEPCE
MESDC2
METTL21B
MEX3A
MIDN
MLLT3
MMADHC
MMP11
MOB1A
MOV10
MRPL19
MRPL33
MRPL51
MRPS10
MRPS28
MRPS33
MTIF2
MTMR10
MTMR9
MTRF1L
MYC
MYH10
MYL12A
MYO1B
MYOF
NAA38
NAGPA
NARS
NCAM1
NCKAP1
NDUFB6
NDUFS4
NEGR1
NEK4
NF1
NFAT5
NFIB
NFKB2
NFKBIE
NMB
NOL10
NOTCH1
NOTCH2NL
NOTCH3
NOX4
NR4A3
NRBP1
NRP1
NUCKS1
NUDT1
NUDT2
NUP35
NUP54
NXT2
OMA1
OSBP
OSBPL8
OSTC
OSTM1
OTUD5
OXCT1
PAFAH2
PAIP1
PAIP2B
PANK3
PAPOLA
PATZ1
PBXIP1
PCDH18
PCNX
PDCD6
PDGFC
PDHB
PDIA6
PEAK1
PEG10
PEX2
PHC3
PHLDA1
PHPT1
PHYH
PIGP
PIK3R1
PKIG
PLEKHB2
PM20D2
PNRC1
POGK
POLD3
POLR3D
POU3F3
PPAP2B
PPFIBP1
PPIL3
PPP1R10
PRCC
PRDM4
PRKAB2
PRMT1
PRPF38A
PSMB6
PSMC3
PSMC6
PSMD14
PSTK
PTPLAD1
PTPLB
PTPN21
PTPRG
PTX3
PUS3
RAB11B
RAB23
RAB2B
RAB30
RAB31
RAB7A
RABEP2
RABGAP1
RAD21
RB1
RBCK1
RCAN1
RCN2
RECK
REEP3
RGMB
RHOQ
RIF1
RING1
RIT1
RMI1
RNASEH1
RNF14
RNF141
ROBO1
RPL21
RPL35A
RPS15A
RPS19BP1
RPS27L
RPS6KA2
RPS6KB1
RRP15
RRP1B
RSF1
RTN4
SACS
SALL2
SART1
SBDS
SDAD1
SEC23IP
SEMA3A
SEMA4C
SEPT10
SEPT11
SEPT2
SERINC1
SERINC3
SETBP1
SFT2D2
SFXN5
SGCB
SGCE
SHFM1
SIX4
SLC25A13
SLC25A23
SLC2A3
SLC30A7
SLC35A3
SLC35B2
SLC38A1
SLC38A2
SLC39A7
SLC39A9
SLC41A3
SLC43A2
SLC7A11
SLC9A8
SLIRP
SMAD1
SMAD2
SMAP2
SMARCE1
SNAP23
SNRPD2
SOX4
SPARC
SPCS3
SPOP
SPRY1
SPRY2
SPRY4
SPTLC1
SPTY2D1
SRPR
SRRM2
SS18
SSB
SSBP1
SSR3
ST3GAL5
ST6GALNAC5
STAM
STMN1
SUDS3
SULF2
SUMO2
SURF4
SYF2
SYTL2
TAF15
TANC1
TAOK1
TAPT1
TBX2
TCEA1
TCEB1
TDG
TEAD1
TEAD2
TET1
TFAM
TFDP2
THAP5
THG1L
THNSL1
THRAP3
TIAM1
TIGD7
TM7SF2
TMCO1
TMED2
TMEM106B
TMEM131
TMEM167A
TMEM2
TMEM209
TMEM30A
TMEM43
TMEM51
TMEM87A
TMEM87B
TMTC2
TMTC4
TMX3
TNFRSF10B
TNRC6B
TOB2
TOMM22
TOMM5
TOMM7
TOR1AIP2
TOR1B
TP53INP1
TPM4
TRAM1
TRIB2
TRIM44
TSTA3
TTC17
TTC23
TUBA1A
TUBB
TWF1
TWSG1
TXNL4A
UBE2A
UBE2H
UBE2Q1
UBTD2
UCK2
UFC1
UFL1
UHRF1
ULK3
USP11
USP15
USP3
VBP1
VCAN
VCL
VDAC1
VPS26A
VPS26B
VPS28
VPS36
VPS54
WASL
WDFY3
WDR11
WDYHV1
WIZ
WWTR1
YIPF6
YME1L1
YOD1
YPEL5
YWHAB
YWHAG
ZBTB2
ZBTB33
ZBTB40
ZBTB5
ZC3H10
ZCCHC14
ZCRB1
ZFAND2A
ZFHX4
ZFP36L1
ZFP36L2
ZFYVE9
ZKSCAN1
ZMYM4
ZNF274
ZNF317
ZNF362
ZNF37A
ZNF462
ZNF470
ZNF512B
ZNF524
ZNF546
ZNF585B
ZNF586
ZNF621
ZNF678
ZNF736
ZNF75A
ZNF783
ZNF841
ZNF880
ZSCAN20
